# Supplementary material for: Synthesis, crystal structure and hydrogenation properties of Mg x Li3 − x B48 − y (x = 1.11, y = 0.40)
Source: Acta Crystallogr E Crystallogr Commun. 2024 Jan 1;80(Pt 1):10–3. doi: 10.1107/S2056989023009969 (PMC10833378; doi:10.1107/S2056989023009969)
Supplement: Supplementary file 1 [file e-80-00010-sup1.cif]

##############################################################################
#                                                                            #
# This CIF contains the data in a paper accepted for publication in          #
# Acta Crystallographica Section E. It conforms to the requirements of       #
# Notes for Authors for Acta Crystallographica Section E, and has been       #
# peer reviewed under the auspices of the IUCr Commission on Journals.       #
#                                                                            #
# Full details of the Crystallographic Information File format               #
# are given in the paper "The Crystallographic Information File (CIF):       #
# a New Standard Archive File for Crystallography" by S. R. Hall, F. H.      #
# Allen and I. D. Brown [Acta Cryst. (1991), A47, 655-685].                  #
#                                                                            #
# The current version of the core CIF dictionary is obtainable from          #
# ftp://ftp.iucr.org/pub/cif_core.dic.                                       #
#                                                                            #
# Software is freely available for graphical display of the structure(s)     #
# in this CIF. For information consult the CIF software page                 #
# http://www.iucr.org/resources/cif/software.                                #
#                                                                            #
# This file may be used for bona fide research purposes within the           #
# scientific community so long as proper attribution is given to the journal # 
# article from which it was obtained.                                        #
#                                                                            #
##############################################################################
data_I
_audit_creation_method     'SHELXL-2014/7'
_journal_date_recd_electronic     2023-10-17
_journal_date_accepted     2023-11-16
_journal_name_full     'Acta Crystallographica, Section E'
_journal_year     2024
_journal_volume     80
_journal_issue      1
_journal_page_first     0
_journal_page_last     0
_journal_paper_category     GI
_journal_paper_doi     10.1107/S2056989023009969
_journal_coeditor_code     NU2001
_publ_contact_author_name     'Volodymyr Pavlyuk'
_publ_contact_author_address
;
Department of Inorganic Chemistry,
Ivan Franko National University of Lviv,
Kyryla i Mefodiya str., 6,
79005, Lviv, Ukraine
;
_publ_contact_author_email     'v.pavlyuk2002@yahoo.com'
_publ_contact_author_fax     ?
_publ_contact_author_phone     ?
_publ_section_title
;
Synthesis, crystal structure and hydrogenation properties of Mg<i>~x~</i>Li~3 -~
<i>~x~</i>B~48 -~ <i>~y~</i> (<i>x</i> = 1.11, <i>y</i> = 0.40)
;
_publ_section_title_footnote     .
loop_
    _publ_author_name
    _publ_author_footnote
    _publ_author_address
    'Pavlyuk, Nazar' .
;
Department of Inorganic Chemistry,
Ivan Franko National University of Lviv,
Kyryla i Mefodiya str., 6,
79005, Lviv, Ukraine
;
    'Milashius, Viktoria' .
;
Department of Inorganic Chemistry,
Ivan Franko National University of Lviv,
Kyryla i Mefodiya str., 6,
79005, Lviv, Ukraine
;
    'Kordan, Vasyl' .
;
Department of Inorganic Chemistry,
Ivan Franko National University of Lviv,
Kyryla i Mefodiya str., 6,
79005, Lviv, Ukraine
;
    'Pavlyuk, Volodymyr' .
;
Department of Inorganic Chemistry,
Ivan Franko National University of Lviv,
Kyryla i Mefodiya str., 6,
79005, Lviv, Ukraine
;
_publ_section_synopsis
;
The crystal structure of the new tetragonal boride Mg<i>~x~</i>Li~3 -~
<i>~x~</i>B~48 -~ <i>~y~</i> (<i>x</i> = 1.11, <i>x</i> = 0.40) has been
determined by the single-crystal method. This new structure type is closely
related to the structural family comprising tetragonal \b-boron, \a-AlB~12~
and Be~0.7~Al~1.1~B~22~.
;
_chemical_name_systematic
;
Magnesium lithium boride (1.11/1.89/47.60)
;
_chemical_name_common     ?
_chemical_formula_moiety     'B47.60 Li1.89 Mg1.11'
_chemical_formula_sum     'B47.60 Li1.89 Mg1.11'
_chemical_formula_iupac     'Mg1.11 Li1.89 B47.60'
_chemical_formula_weight     554.61
_chemical_melting_point     ?
_chemical_absolute_configuration     ?
_space_group_crystal_system     tetragonal
_space_group_name_H-M_alt     'P 43 21 2'
_space_group_name_Hall     'P 4nw 2abw'
loop_
    _space_group_symop_operation_xyz
    'x, y, z'
    '-y+1/2, x+1/2, z+3/4'
    '-x, -y, z+1/2'
    'y+1/2, -x+1/2, z+1/4'
    'x+1/2, -y+1/2, -z+1/4'
    'y, x, -z'
    '-x+1/2, y+1/2, -z+3/4'
    '-y, -x, -z+1/2'
_cell_length_a     10.1905(6)
_cell_length_b     10.1905(6)
_cell_length_c     14.4709(10)
_cell_angle_alpha     90
_cell_angle_beta     90
_cell_angle_gamma     90
_cell_volume     1502.7(2)
_cell_formula_units_Z     4
_cell_measurement_reflns_used     1506
_cell_measurement_theta_min     2.451
_cell_measurement_theta_max     27.437
_cell_measurement_temperature     296(2)
_exptl_crystal_description     'prism'
_exptl_crystal_colour     'dark grey'
_exptl_crystal_size_max     0.080
_exptl_crystal_size_mid     0.060
_exptl_crystal_size_min     0.040
_exptl_crystal_density_diffrn     2.451
_exptl_crystal_F_000     1028
_exptl_absorpt_coefficient_mu     0.134
_exptl_absorpt_correction_type     analytical
_exptl_absorpt_process_details
;
(CrysAlis RED; Oxford Diffraction, 2008)
;
_exptl_absorpt_correction_T_min     0.932
_exptl_absorpt_correction_T_max     0.994
_diffrn_ambient_temperature     296(2)
_diffrn_radiation_type     MoK\a
_diffrn_radiation_wavelength     0.71073
_diffrn_radiation_source     'fine-focus sealed tube'
_diffrn_radiation_monochromator     graphite
_diffrn_measurement_device_type     'Oxford Diffraction Xcalibur3 CCD'
_diffrn_measurement_method     '\w scans'
_diffrn_detector_area_resol_mean     ?
_diffrn_reflns_number     3441
_diffrn_reflns_av_R_equivalents     0.0424
_diffrn_reflns_av_unetI/netI     0.0890
_diffrn_reflns_theta_min     2.444
_diffrn_reflns_theta_max     27.437
_diffrn_reflns_theta_full     25.242
_diffrn_measured_fraction_theta_max     1.000
_diffrn_measured_fraction_theta_full     1.000
_diffrn_reflns_limit_h_min     -13
_diffrn_reflns_limit_h_max     13
_diffrn_reflns_limit_k_min     -9
_diffrn_reflns_limit_k_max     9
_diffrn_reflns_limit_l_min     -18
_diffrn_reflns_limit_l_max     18
_refine_special_details     ?
_reflns_number_total     1721
_reflns_number_gt     1506
_reflns_threshold_expression     'I > 2\s(I)'
_refine_ls_structure_factor_coef     Fsqd
_refine_ls_matrix_type     full
_refine_ls_R_factor_all     0.0572
_refine_ls_R_factor_gt     0.0531
_refine_ls_wR_factor_gt     0.1256
_refine_ls_wR_factor_ref     0.1294
_refine_ls_goodness_of_fit_ref     0.995
_refine_ls_restrained_S_all     0.995
_refine_ls_number_reflns     1721
_refine_ls_number_parameters     227
_refine_ls_number_restraints     0
_refine_ls_hydrogen_treatment     undef
_refine_ls_weighting_scheme     calc
_refine_ls_weighting_details
                      'w=1/[\s^2^(Fo^2^)+(0.0462P)^2^] where P=(Fo^2^+2Fc^2^)/3'
_atom_sites_solution_hydrogens     .
_atom_sites_solution_primary     direct
_atom_sites_solution_secondary     difmap
_refine_ls_shift/su_max     0.000
_refine_ls_shift/su_mean     0.000
_refine_diff_density_max     0.276
_refine_diff_density_min     -0.293
_refine_ls_extinction_method     none
_refine_ls_extinction_coef     .
_refine_ls_abs_structure_Flack     ?
loop_
    _atom_type_symbol
    _atom_type_description
    _atom_type_scat_dispersion_real
    _atom_type_scat_dispersion_imag
    _atom_type_scat_source
    'B' 'B' 0.0013 0.0007
                         'International Tables Vol C Tables 4.2.6.8 and 6.1.1.4'
    'Li' 'Li' -0.0003 0.0001
                         'International Tables Vol C Tables 4.2.6.8 and 6.1.1.4'
    'Mg' 'Mg' 0.0486 0.0363
                         'International Tables Vol C Tables 4.2.6.8 and 6.1.1.4'
_computing_data_collection
;
CrysAlis CCD (Oxford Diffraction, 2008)
;
_computing_cell_refinement
;
CrysAlis CCD (Oxford Diffraction, 2008)
;
_computing_data_reduction
;
CrysAlis RED (Oxford Diffraction, 2008)
;
_computing_structure_solution
;
SHELXS-97 (Sheldrick, 2008)
;
_computing_structure_refinement
;
SHELXL-2014/7 (Sheldrick, 2015)
;
_computing_molecular_graphics
;
DIAMOND (Brandenburg, 2006)
;
_computing_publication_material
;
SHELXL-2014/7 (Sheldrick, 2015)
;
loop_
    _atom_site_type_symbol
    _atom_site_label
    _atom_site_fract_x
    _atom_site_fract_y
    _atom_site_fract_z
    _atom_site_U_iso_or_equiv
    _atom_site_adp_type
    _atom_site_calc_flag
    _atom_site_occupancy
    _atom_site_disorder_assembly
    _atom_site_disorder_group
    B B1 0.0296(5) 0.1075(5) 0.1722(3) 0.0450(10) Uani d 1 . .
    B B2 -0.1031(5) 0.3851(5) 0.0553(3) 0.0479(10) Uani d 1 . .
    B B3 0.0373(5) 0.2648(5) 0.2183(3) 0.0462(10) Uani d 1 . .
    B B4 -0.1125(3) 0.3627(3) 0.1818(2) 0.0204(6) Uani d 1 . .
    B B5 -0.1135(4) 0.1867(4) 0.1993(2) 0.0300(7) Uani d 1 . .
    B B6 -0.2025(5) 0.2581(5) 0.1026(3) 0.0510(11) Uani d 1 . .
    B B7 -0.1212(5) 0.0989(4) 0.0982(3) 0.0451(10) Uani d 1 . .
    B B8 -0.1069(7) 0.2213(7) 0.0065(5) 0.0796(19) Uani d 1 . .
    B B9 0.0373(5) 0.1313(5) 0.0427(3) 0.0503(11) Uani d 1 . .
    B B10 0.0440(3) 0.3090(3) 0.0217(2) 0.0195(6) Uani d 1 . .
    B B11 0.1235(4) 0.2397(4) 0.1241(3) 0.0377(8) Uani d 1 . .
    B B12 0.0442(5) 0.3828(5) 0.1306(3) 0.0442(10) Uani d 1 . .
    B B13 0.1120(5) 0.5355(5) 0.1575(3) 0.0451(10) Uani d 1 . .
    B B14 0.0552(5) 0.6852(5) 0.1140(3) 0.0498(11) Uani d 1 . .
    B B15 0.1983(5) 0.6239(5) 0.0812(3) 0.0448(10) Uani d 1 . .
    B B16 0.2913(4) 0.5334(5) 0.1726(3) 0.0438(9) Uani d 1 . .
    B B17 0.3319(5) 0.7003(5) 0.1173(3) 0.0501(11) Uani d 1 . .
    B B18 0.1937(5) 0.7942(5) 0.0920(3) 0.0516(11) Uani d 1 . .
    B B19 0.3318(9) 0.6682(9) 0.2500 0.056(4) Uani d 0.61(2) . .
    B B20 0.1714(4) 0.7328(5) 0.2927(3) 0.0449(10) Uani d 1 . .
    B B21 0.0910(5) 0.8131(5) 0.1950(3) 0.0452(10) Uani d 1 . .
    B B22 0.1816(4) 0.5744(5) 0.2717(3) 0.0445(10) Uani d 1 . .
    B B23 0.0402(4) 0.6501(4) 0.2442(3) 0.0380(8) Uani d 1 . .
    B B24 0.4342(5) 0.6457(5) 0.0306(3) 0.0456(10) Uani d 1 . .
    B B25 0.5384(5) 0.5384(5) 0.0000 0.0494(15) Uani d 1 . .
    Mg Mg1 0.0173(5) 0.4554(4) 0.2722(3) 0.113(2) Uiso d 0.495(9) . .
    Li Li1 0.0173(5) 0.4554(4) 0.2722(3) 0.113(2) Uiso d 0.505(9) . .
    Mg Mg2 -0.2597(3) 0.2597(3) 0.2500 0.0211(15) Uiso d 0.097(8) . .
    Li Li2 -0.2597(3) 0.2597(3) 0.2500 0.0211(15) Uiso d 0.903(8) . .
loop_
    _atom_site_aniso_label
    _atom_site_aniso_U_11
    _atom_site_aniso_U_22
    _atom_site_aniso_U_33
    _atom_site_aniso_U_12
    _atom_site_aniso_U_13
    _atom_site_aniso_U_23
    B1 0.043(2) 0.041(2) 0.051(2) -0.0033(19) 0.0019(19) 0.0023(18)
    B2 0.050(3) 0.047(2) 0.048(2) -0.001(2) -0.0011(19) -0.0001(19)
    B3 0.048(2) 0.044(2) 0.047(2) 0.000(2) 0.001(2) -0.0033(19)
    B4 0.0204(14) 0.0211(14) 0.0196(12) -0.0005(12) -0.0004(10) 0.0009(11)
    B5 0.0315(17) 0.0286(17) 0.0298(15) 0.0015(14) -0.0024(14) 0.0000(13)
    B6 0.047(2) 0.050(3) 0.056(3) -0.001(2) 0.003(2) -0.001(2)
    B7 0.051(3) 0.045(2) 0.039(2) -0.003(2) 0.0030(18) 0.0008(18)
    B8 0.076(4) 0.077(4) 0.086(4) 0.002(3) 0.001(4) -0.003(4)
    B9 0.049(3) 0.056(3) 0.046(2) 0.002(2) 0.001(2) 0.001(2)
    B10 0.0184(13) 0.0212(14) 0.0190(12) -0.0009(11) -0.0001(11) -0.0005(11)
    B11 0.036(2) 0.038(2) 0.0390(19) -0.0010(16) 0.0009(16) 0.0005(15)
    B12 0.043(2) 0.045(2) 0.045(2) 0.000(2) 0.0021(18) 0.0015(19)
    B13 0.045(2) 0.047(2) 0.044(2) 0.000(2) -0.0002(19) -0.0007(19)
    B14 0.053(3) 0.048(2) 0.049(2) 0.000(2) 0.003(2) -0.001(2)
    B15 0.042(2) 0.046(2) 0.046(2) -0.0005(19) -0.0043(18) -0.0017(19)
    B16 0.043(2) 0.044(2) 0.044(2) -0.0012(18) 0.0018(18) 0.0017(18)
    B17 0.049(3) 0.048(3) 0.053(3) -0.001(2) 0.002(2) 0.003(2)
    B18 0.052(3) 0.051(3) 0.052(3) 0.001(2) 0.001(2) -0.002(2)
    B19 0.054(5) 0.054(5) 0.060(7) -0.007(5) -0.001(4) -0.001(4)
    B20 0.044(2) 0.044(2) 0.046(2) 0.0007(18) -0.0009(18) 0.0008(18)
    B21 0.044(2) 0.048(2) 0.043(2) -0.0021(19) -0.0030(19) 0.0009(19)
    B22 0.042(2) 0.045(2) 0.047(2) 0.0026(17) 0.0023(18) 0.0003(19)
    B23 0.036(2) 0.040(2) 0.0376(19) 0.0000(16) 0.0003(16) 0.0020(17)
    B24 0.048(2) 0.045(2) 0.044(2) -0.004(2) -0.0014(19) -0.0001(19)
    B25 0.052(2) 0.052(2) 0.044(3) 0.002(3) 0.000(2) 0.000(2)
_geom_special_details
;
 All esds (except the esd in the dihedral angle between two l.s. planes)
 are estimated using the full covariance matrix.  The cell esds are taken
 into account individually in the estimation of esds in distances, angles
 and torsion angles; correlations between esds in cell parameters are only
 used when they are defined by crystal symmetry.  An approximate (isotropic)
 treatment of cell esds is used for estimating esds involving l.s. planes.
;
loop_
    _geom_bond_atom_site_label_1
    _geom_bond_atom_site_label_2
    _geom_bond_site_symmetry_2
    _geom_bond_distance
    _geom_bond_publ_flag
    B1 B5 . 1.712(6) ?
    B1 B3 . 1.739(7) ?
    B1 B11 . 1.793(6) ?
    B1 B25 4_455 1.867(6) ?
    B1 B7 . 1.875(7) ?
    B1 B9 . 1.892(6) ?
    B1 B24 4_455 2.010(7) ?
    B2 B10 . 1.756(6) ?
    B2 B6 . 1.780(7) ?
    B2 B8 . 1.813(8) ?
    B2 B4 . 1.847(5) ?
    B2 B12 . 1.855(7) ?
    B2 B23 2_554 1.873(6) ?
    B2 Li1 2_554 2.076(7) ?
    B2 Mg1 2_554 2.076(7) ?
    B3 B11 . 1.642(6) ?
    B3 B12 . 1.749(6) ?
    B3 B5 . 1.752(6) ?
    B3 B15 4_455 1.894(7) ?
    B3 B4 . 1.899(6) ?
    B3 Mg1 . 2.103(6) ?
    B4 B12 . 1.771(5) ?
    B4 B10 4_455 1.799(4) ?
    B4 B5 . 1.811(5) ?
    B4 B6 . 1.813(6) ?
    B4 Mg2 . 2.080(3) ?
    B4 Mg1 . 2.087(6) ?
    B5 B7 . 1.717(6) ?
    B5 B5 8 1.807(7) ?
    B5 B6 . 1.820(6) ?
    B5 Mg2 . 1.820(6) ?
    B6 B8 . 1.739(9) ?
    B6 B11 5_455 1.805(6) ?
    B6 B7 . 1.823(7) ?
    B6 Mg2 . 2.212(5) ?
    B7 B16 5_455 1.643(7) ?
    B7 B8 . 1.827(8) ?
    B7 B9 . 1.835(7) ?
    B8 B18 6_455 1.768(9) ?
    B8 B10 . 1.793(7) ?
    B8 B9 . 1.810(9) ?
    B9 B9 6 1.833(10) ?
    B9 B10 . 1.838(6) ?
    B9 B11 . 1.838(7) ?
    B9 Li2 2_554 2.427(7) ?
    B9 Mg2 2_554 2.427(7) ?
    B10 B12 . 1.746(5) ?
    B10 B4 2_554 1.799(4) ?
    B10 B11 . 1.831(5) ?
    B10 Li1 2_554 2.123(6) ?
    B10 Mg1 2_554 2.123(6) ?
    B10 Li2 2_554 2.142(4) ?
    B10 Mg2 2_554 2.142(4) ?
    B11 B12 . 1.670(6) ?
    B11 B6 5 1.805(6) ?
    B11 Li2 2_554 2.154(5) ?
    B11 Mg2 2_554 2.154(5) ?
    B12 B13 . 1.747(6) ?
    B12 Li1 2_554 2.083(6) ?
    B12 Mg1 2_554 2.083(6) ?
    B12 Mg1 . 2.196(6) ?
    B13 B15 . 1.675(7) ?
    B13 B14 . 1.749(7) ?
    B13 B16 . 1.840(7) ?
    B13 B22 . 1.842(6) ?
    B13 B23 . 1.863(6) ?
    B13 Li1 2_554 2.083(6) ?
    B13 Mg1 2_554 2.083(6) ?
    B13 Mg1 . 2.086(6) ?
    B14 B15 . 1.656(7) ?
    B14 B21 . 1.790(7) ?
    B14 B18 . 1.824(7) ?
    B14 B22 2_554 1.879(7) ?
    B14 B23 . 1.923(6) ?
    B14 Li1 2_554 2.169(7) ?
    B14 Mg1 2_554 2.169(7) ?
    B15 B17 . 1.652(7) ?
    B15 B18 . 1.743(7) ?
    B15 B16 . 1.870(6) ?
    B15 B3 2_554 1.894(7) ?
    B15 Li1 2_554 2.089(6) ?
    B15 Mg1 2_554 2.089(6) ?
    B16 B7 5 1.643(7) ?
    B16 B19 . 1.821(7) ?
    B16 B22 . 1.866(6) ?
    B16 B17 . 1.925(7) ?
    B17 B24 . 1.724(7) ?
    B17 B18 . 1.741(8) ?
    B17 B19 . 1.948(5) ?
    B17 B20 8_665 1.961(7) ?
    B18 B8 6_565 1.768(9) ?
    B18 B21 . 1.831(7) ?
    B18 B20 8_665 1.862(7) ?
    B19 B16 8_665 1.820(7) ?
    B19 B22 . 1.832(5) ?
    B19 B22 8_665 1.832(5) ?
    B19 B20 8_665 1.868(12) ?
    B19 B20 . 1.868(12) ?
    B19 B17 8_665 1.948(5) ?
    B20 B22 . 1.646(6) ?
    B20 B23 . 1.729(6) ?
    B20 B21 8_665 1.811(7) ?
    B20 B21 . 1.827(6) ?
    B20 B20 8_665 1.852(9) ?
    B20 B18 8_665 1.862(7) ?
    B20 B17 8_665 1.961(7) ?
    B21 B24 5_465 1.689(7) ?
    B21 B25 4_465 1.792(7) ?
    B21 B20 8_665 1.811(7) ?
    B21 B23 . 1.880(6) ?
    B21 B21 8_665 2.108(9) ?
    B22 B23 . 1.682(6) ?
    B22 B14 4_455 1.879(7) ?
    B22 Mg1 . 2.067(7) ?
    B23 B2 4_455 1.873(6) ?
    B23 Mg1 . 2.038(6) ?
    B24 B25 . 1.587(5) ?
    B24 B21 5_565 1.689(7) ?
    B24 B1 2_554 2.010(7) ?
    B25 B24 6 1.587(5) ?
    B25 B21 5_565 1.792(7) ?
    B25 B21 2_654 1.792(7) ?
    B25 B1 2_554 1.867(6) ?
    B25 B1 5 1.867(6) ?
    Mg1 B2 4_455 2.076(7) ?
    Mg1 B13 4_455 2.083(6) ?
    Mg1 B12 4_455 2.083(6) ?
    Mg1 B15 4_455 2.089(6) ?
    Mg1 B10 4_455 2.123(6) ?
    Mg1 B14 4_455 2.169(7) ?
    Mg2 B5 8 1.820(6) ?
    Mg2 B4 8 2.081(3) ?
    Mg2 B10 5_455 2.142(4) ?
    Mg2 B10 4_455 2.142(4) ?
    Mg2 B11 5_455 2.154(5) ?
    Mg2 B11 4_455 2.154(5) ?
    Mg2 B6 8 2.212(5) ?
    Mg2 B9 5_455 2.427(7) ?
    Mg2 B9 4_455 2.427(7) ?
loop_
    _geom_angle_atom_site_label_1
    _geom_angle_atom_site_label_2
    _geom_angle_atom_site_label_3
    _geom_angle_site_symmetry_1
    _geom_angle_site_symmetry_3
    _geom_angle
    _geom_angle_publ_flag
    B5 B1 B3 . . 61.0(3) ?
    B5 B1 B11 . . 100.9(3) ?
    B3 B1 B11 . . 55.4(2) ?
    B5 B1 B25 . 4_455 106.2(3) ?
    B3 B1 B25 . 4_455 120.0(3) ?
    B11 B1 B25 . 4_455 143.8(3) ?
    B5 B1 B7 . . 57.0(2) ?
    B3 B1 B7 . . 107.4(3) ?
    B11 B1 B7 . . 104.5(3) ?
    B25 B1 B7 4_455 . 110.3(3) ?
    B5 B1 B9 . . 101.7(3) ?
    B3 B1 B9 . . 105.1(3) ?
    B11 B1 B9 . . 59.8(3) ?
    B25 B1 B9 4_455 . 134.2(3) ?
    B7 B1 B9 . . 58.3(2) ?
    B5 B1 B24 . 4_455 115.0(3) ?
    B3 B1 B24 . 4_455 82.5(3) ?
    B11 B1 B24 . 4_455 98.5(3) ?
    B25 B1 B24 4_455 4_455 48.15(19) ?
    B7 B1 B24 . 4_455 156.7(3) ?
    B9 B1 B24 . 4_455 140.8(3) ?
    B10 B2 B6 . . 105.7(3) ?
    B10 B2 B8 . . 60.3(3) ?
    B6 B2 B8 . . 57.9(3) ?
    B10 B2 B4 . . 105.3(3) ?
    B6 B2 B4 . . 60.0(2) ?
    B8 B2 B4 . . 105.7(3) ?
    B10 B2 B12 . . 57.7(2) ?
    B6 B2 B12 . . 103.0(3) ?
    B8 B2 B12 . . 103.6(4) ?
    B4 B2 B12 . . 57.2(2) ?
    B10 B2 B23 . 2_554 117.4(3) ?
    B6 B2 B23 . 2_554 130.5(4) ?
    B8 B2 B23 . 2_554 126.0(4) ?
    B4 B2 B23 . 2_554 124.0(3) ?
    B12 B2 B23 . 2_554 119.7(3) ?
    B10 B2 Li1 . 2_554 66.7(2) ?
    B6 B2 Li1 . 2_554 166.6(4) ?
    B8 B2 Li1 . 2_554 121.6(4) ?
    B4 B2 Li1 . 2_554 110.2(3) ?
    B12 B2 Li1 . 2_554 63.7(2) ?
    B23 B2 Li1 2_554 2_554 61.9(2) ?
    B10 B2 Mg1 . 2_554 66.7(2) ?
    B6 B2 Mg1 . 2_554 166.6(4) ?
    B8 B2 Mg1 . 2_554 121.6(4) ?
    B4 B2 Mg1 . 2_554 110.2(3) ?
    B12 B2 Mg1 . 2_554 63.7(2) ?
    B23 B2 Mg1 2_554 2_554 61.9(2) ?
    Li1 B2 Mg1 2_554 2_554 0.0 ?
    B11 B3 B1 . . 64.0(3) ?
    B11 B3 B12 . . 58.9(3) ?
    B1 B3 B12 . . 110.9(3) ?
    B11 B3 B5 . . 105.5(3) ?
    B1 B3 B5 . . 58.7(2) ?
    B12 B3 B5 . . 103.5(3) ?
    B11 B3 B15 . 4_455 119.9(3) ?
    B1 B3 B15 . 4_455 122.3(3) ?
    B12 B3 B15 . 4_455 118.1(3) ?
    B5 B3 B15 . 4_455 129.3(3) ?
    B11 B3 B4 . . 106.3(3) ?
    B1 B3 B4 . . 109.9(3) ?
    B12 B3 B4 . . 57.9(2) ?
    B5 B3 B4 . . 59.3(2) ?
    B15 B3 B4 4_455 . 120.7(3) ?
    B11 B3 Mg1 . . 120.3(3) ?
    B1 B3 Mg1 . . 171.8(4) ?
    B12 B3 Mg1 . . 68.8(3) ?
    B5 B3 Mg1 . . 113.1(3) ?
    B15 B3 Mg1 4_455 . 62.8(2) ?
    B4 B3 Mg1 . . 62.6(2) ?
    B12 B4 B10 . 4_455 129.9(3) ?
    B12 B4 B5 . . 100.2(3) ?
    B10 B4 B5 4_455 . 114.8(2) ?
    B12 B4 B6 . . 105.0(3) ?
    B10 B4 B6 4_455 . 122.9(2) ?
    B5 B4 B6 . . 60.3(2) ?
    B12 B4 B2 . . 61.6(2) ?
    B10 B4 B2 4_455 . 132.4(3) ?
    B5 B4 B2 . . 105.2(2) ?
    B6 B4 B2 . . 58.2(2) ?
    B12 B4 B3 . . 56.8(2) ?
    B10 B4 B3 4_455 . 115.7(2) ?
    B5 B4 B3 . . 56.3(2) ?
    B6 B4 B3 . . 105.9(3) ?
    B2 B4 B3 . . 107.4(3) ?
    B12 B4 Mg2 . . 155.0(3) ?
    B10 B4 Mg2 4_455 . 66.57(17) ?
    B5 B4 Mg2 . . 55.3(2) ?
    B6 B4 Mg2 . . 68.83(18) ?
    B2 B4 Mg2 . . 124.8(2) ?
    B3 B4 Mg2 . . 100.5(2) ?
    B12 B4 Mg1 . . 68.8(2) ?
    B10 B4 Mg1 4_455 . 65.72(18) ?
    B5 B4 Mg1 . . 111.3(2) ?
    B6 B4 Mg1 . . 169.3(3) ?
    B2 B4 Mg1 . . 122.2(2) ?
    B3 B4 Mg1 . . 63.5(2) ?
    Mg2 B4 Mg1 . . 112.81(18) ?
    B1 B5 B7 . . 66.3(3) ?
    B1 B5 B3 . . 60.2(2) ?
    B7 B5 B3 . . 114.3(3) ?
    B1 B5 B5 . 8 110.05(19) ?
    B7 B5 B5 . 8 117.2(3) ?
    B3 B5 B5 . 8 115.0(3) ?
    B1 B5 B4 . . 115.5(3) ?
    B7 B5 B4 . . 113.4(3) ?
    B3 B5 B4 . . 64.4(2) ?
    B5 B5 B4 8 . 121.7(2) ?
    B1 B5 B6 . . 115.9(3) ?
    B7 B5 B6 . . 62.0(2) ?
    B3 B5 B6 . . 112.1(3) ?
    B5 B5 B6 8 . 125.7(3) ?
    B4 B5 B6 . . 59.9(2) ?
    B1 B5 Mg2 . . 169.2(3) ?
    B7 B5 Mg2 . . 121.2(3) ?
    B3 B5 Mg2 . . 118.0(2) ?
    B5 B5 Mg2 8 . 60.23(14) ?
    B4 B5 Mg2 . . 69.90(18) ?
    B6 B5 Mg2 . . 74.8(2) ?
    B8 B6 B2 . . 62.0(3) ?
    B8 B6 B11 . 5_455 134.6(4) ?
    B2 B6 B11 . 5_455 128.5(4) ?
    B8 B6 B4 . . 110.4(4) ?
    B2 B6 B4 . . 61.9(2) ?
    B11 B6 B4 5_455 . 111.8(3) ?
    B8 B6 B5 . . 104.5(4) ?
    B2 B6 B5 . . 107.6(3) ?
    B11 B6 B5 5_455 . 110.5(3) ?
    B4 B6 B5 . . 59.8(2) ?
    B8 B6 B7 . . 61.7(3) ?
    B2 B6 B7 . . 112.0(3) ?
    B11 B6 B7 5_455 . 117.6(3) ?
    B4 B6 B7 . . 108.4(3) ?
    B5 B6 B7 . . 56.3(2) ?
    B8 B6 Mg2 . . 157.0(4) ?
    B2 B6 Mg2 . . 121.1(3) ?
    B11 B6 Mg2 5_455 . 63.9(2) ?
    B4 B6 Mg2 . . 61.30(17) ?
    B5 B6 Mg2 . . 52.6(2) ?
    B7 B6 Mg2 . . 99.2(3) ?
    B16 B7 B5 5_455 . 127.5(3) ?
    B16 B7 B6 5_455 . 119.3(4) ?
    B5 B7 B6 . . 61.8(2) ?
    B16 B7 B8 5_455 . 118.1(4) ?
    B5 B7 B8 . . 105.0(3) ?
    B6 B7 B8 . . 56.9(3) ?
    B16 B7 B9 5_455 . 123.0(4) ?
    B5 B7 B9 . . 103.8(3) ?
    B6 B7 B9 . . 104.8(3) ?
    B8 B7 B9 . . 59.3(3) ?
    B16 B7 B1 5_455 . 126.0(3) ?
    B5 B7 B1 . . 56.7(2) ?
    B6 B7 B1 . . 108.1(3) ?
    B8 B7 B1 . . 108.5(4) ?
    B9 B7 B1 . . 61.3(3) ?
    B6 B8 B18 . 6_455 111.1(5) ?
    B6 B8 B10 . . 105.9(4) ?
    B18 B8 B10 6_455 . 131.9(5) ?
    B6 B8 B9 . . 109.4(5) ?
    B18 B8 B9 6_455 . 128.0(5) ?
    B10 B8 B9 . . 61.3(3) ?
    B6 B8 B2 . . 60.1(3) ?
    B18 B8 B2 6_455 . 118.2(5) ?
    B10 B8 B2 . . 58.3(3) ?
    B9 B8 B2 . . 109.7(4) ?
    B6 B8 B7 . . 61.4(3) ?
    B18 B8 B7 6_455 . 115.6(5) ?
    B10 B8 B7 . . 108.6(4) ?
    B9 B8 B7 . . 60.6(3) ?
    B2 B8 B7 . . 110.3(4) ?
    B8 B9 B9 . 6 119.6(4) ?
    B8 B9 B7 . . 60.2(3) ?
    B9 B9 B7 6 . 131.4(2) ?
    B8 B9 B10 . . 58.9(3) ?
    B9 B9 B10 6 . 112.6(3) ?
    B7 B9 B10 . . 106.4(3) ?
    B8 B9 B11 . . 105.6(4) ?
    B9 B9 B11 6 . 119.8(3) ?
    B7 B9 B11 . . 104.4(3) ?
    B10 B9 B11 . . 59.7(2) ?
    B8 B9 B1 . . 108.5(4) ?
    B9 B9 B1 6 . 128.5(4) ?
    B7 B9 B1 . . 60.4(2) ?
    B10 B9 B1 . . 106.9(3) ?
    B11 B9 B1 . . 57.5(2) ?
    B8 B9 Li2 . 2_554 112.7(3) ?
    B9 B9 Li2 6 2_554 67.82(13) ?
    B7 B9 Li2 . 2_554 160.8(3) ?
    B10 B9 Li2 . 2_554 58.36(18) ?
    B11 B9 Li2 . 2_554 58.7(2) ?
    B1 B9 Li2 . 2_554 110.3(3) ?
    B8 B9 Mg2 . 2_554 112.7(3) ?
    B9 B9 Mg2 6 2_554 67.82(13) ?
    B7 B9 Mg2 . 2_554 160.8(3) ?
    B10 B9 Mg2 . 2_554 58.36(18) ?
    B11 B9 Mg2 . 2_554 58.7(2) ?
    B1 B9 Mg2 . 2_554 110.3(3) ?
    Li2 B9 Mg2 2_554 2_554 0.0 ?
    B12 B10 B2 . . 64.0(2) ?
    B12 B10 B8 . . 109.0(3) ?
    B2 B10 B8 . . 61.4(3) ?
    B12 B10 B4 . 2_554 117.5(2) ?
    B2 B10 B4 . 2_554 117.0(2) ?
    B8 B10 B4 . 2_554 125.9(3) ?
    B12 B10 B11 . . 55.6(2) ?
    B2 B10 B11 . . 108.9(3) ?
    B8 B10 B11 . . 106.7(3) ?
    B4 B10 B11 2_554 . 121.6(2) ?
    B12 B10 B9 . . 106.0(3) ?
    B2 B10 B9 . . 111.0(3) ?
    B8 B10 B9 . . 59.8(3) ?
    B4 B10 B9 2_554 . 125.3(2) ?
    B11 B10 B9 . . 60.2(2) ?
    B12 B10 Li1 . 2_554 64.3(2) ?
    B2 B10 Li1 . 2_554 63.9(2) ?
    B8 B10 Li1 . 2_554 120.1(3) ?
    B4 B10 Li1 2_554 2_554 63.68(18) ?
    B11 B10 Li1 . 2_554 112.5(2) ?
    B9 B10 Li1 . 2_554 170.1(3) ?
    B12 B10 Mg1 . 2_554 64.3(2) ?
    B2 B10 Mg1 . 2_554 63.9(2) ?
    B8 B10 Mg1 . 2_554 120.1(3) ?
    B4 B10 Mg1 2_554 2_554 63.68(18) ?
    B11 B10 Mg1 . 2_554 112.5(2) ?
    B9 B10 Mg1 . 2_554 170.1(3) ?
    Li1 B10 Mg1 2_554 2_554 0.0 ?
    B12 B10 Li2 . 2_554 105.8(2) ?
    B2 B10 Li2 . 2_554 169.1(2) ?
    B8 B10 Li2 . 2_554 128.3(3) ?
    B4 B10 Li2 2_554 2_554 63.02(16) ?
    B11 B10 Li2 . 2_554 65.12(16) ?
    B9 B10 Li2 . 2_554 74.7(2) ?
    Li1 B10 Li2 2_554 2_554 109.0(2) ?
    Mg1 B10 Li2 2_554 2_554 109.0(2) ?
    B12 B10 Mg2 . 2_554 105.8(2) ?
    B2 B10 Mg2 . 2_554 169.1(2) ?
    B8 B10 Mg2 . 2_554 128.3(3) ?
    B4 B10 Mg2 2_554 2_554 63.02(16) ?
    B11 B10 Mg2 . 2_554 65.12(16) ?
    B9 B10 Mg2 . 2_554 74.7(2) ?
    Li1 B10 Mg2 2_554 2_554 109.0(2) ?
    Mg1 B10 Mg2 2_554 2_554 109.0(2) ?
    Li2 B10 Mg2 2_554 2_554 0.0 ?
    B3 B11 B12 . . 63.8(3) ?
    B3 B11 B1 . . 60.6(3) ?
    B12 B11 B1 . . 112.0(3) ?
    B3 B11 B6 . 5 111.6(3) ?
    B12 B11 B6 . 5 117.0(3) ?
    B1 B11 B6 . 5 117.5(3) ?
    B3 B11 B10 . . 112.0(3) ?
    B12 B11 B10 . . 59.6(2) ?
    B1 B11 B10 . . 111.6(3) ?
    B6 B11 B10 5 . 125.5(3) ?
    B3 B11 B9 . . 111.7(3) ?
    B12 B11 B9 . . 109.2(3) ?
    B1 B11 B9 . . 62.8(2) ?
    B6 B11 B9 5 . 126.6(3) ?
    B10 B11 B9 . . 60.1(2) ?
    B3 B11 Li2 . 2_554 170.8(3) ?
    B12 B11 Li2 . 2_554 108.2(3) ?
    B1 B11 Li2 . 2_554 128.4(3) ?
    B6 B11 Li2 5 2_554 67.3(2) ?
    B10 B11 Li2 . 2_554 64.44(17) ?
    B9 B11 Li2 . 2_554 74.4(2) ?
    B3 B11 Mg2 . 2_554 170.8(3) ?
    B12 B11 Mg2 . 2_554 108.2(3) ?
    B1 B11 Mg2 . 2_554 128.4(3) ?
    B6 B11 Mg2 5 2_554 67.3(2) ?
    B10 B11 Mg2 . 2_554 64.44(17) ?
    B9 B11 Mg2 . 2_554 74.4(2) ?
    Li2 B11 Mg2 2_554 2_554 0.0 ?
    B11 B12 B10 . . 64.8(2) ?
    B11 B12 B13 . . 126.8(3) ?
    B10 B12 B13 . . 125.8(3) ?
    B11 B12 B3 . . 57.3(3) ?
    B10 B12 B3 . . 111.1(3) ?
    B13 B12 B3 . . 117.8(3) ?
    B11 B12 B4 . . 111.1(3) ?
    B10 B12 B4 . . 109.1(3) ?
    B13 B12 B4 . . 111.5(3) ?
    B3 B12 B4 . . 65.3(2) ?
    B11 B12 B2 . . 111.7(3) ?
    B10 B12 B2 . . 58.3(2) ?
    B13 B12 B2 . . 116.1(3) ?
    B3 B12 B2 . . 113.8(3) ?
    B4 B12 B2 . . 61.2(2) ?
    B11 B12 Li1 . 2_554 122.1(3) ?
    B10 B12 Li1 . 2_554 66.7(2) ?
    B13 B12 Li1 . 2_554 65.2(3) ?
    B3 B12 Li1 . 2_554 176.9(4) ?
    B4 B12 Li1 . 2_554 113.1(3) ?
    B2 B12 Li1 . 2_554 63.3(2) ?
    B11 B12 Mg1 . 2_554 122.1(3) ?
    B10 B12 Mg1 . 2_554 66.7(2) ?
    B13 B12 Mg1 . 2_554 65.2(3) ?
    B3 B12 Mg1 . 2_554 176.9(4) ?
    B4 B12 Mg1 . 2_554 113.1(3) ?
    B2 B12 Mg1 . 2_554 63.3(2) ?
    Li1 B12 Mg1 2_554 2_554 0.0 ?
    B11 B12 Mg1 . . 114.0(3) ?
    B10 B12 Mg1 . . 170.9(3) ?
    B13 B12 Mg1 . . 62.7(2) ?
    B3 B12 Mg1 . . 63.2(2) ?
    B4 B12 Mg1 . . 62.4(2) ?
    B2 B12 Mg1 . . 116.3(3) ?
    Li1 B12 Mg1 2_554 . 118.7 ?
    Mg1 B12 Mg1 2_554 . 118.7(3) ?
    B15 B13 B12 . . 122.7(3) ?
    B15 B13 B14 . . 57.8(3) ?
    B12 B13 B14 . . 124.5(3) ?
    B15 B13 B16 . . 64.1(3) ?
    B12 B13 B16 . . 114.1(3) ?
    B14 B13 B16 . . 112.4(3) ?
    B15 B13 B22 . . 105.9(3) ?
    B12 B13 B22 . . 123.0(3) ?
    B14 B13 B22 . . 105.2(3) ?
    B16 B13 B22 . . 60.9(3) ?
    B15 B13 B23 . . 108.2(3) ?
    B12 B13 B23 . . 123.6(3) ?
    B14 B13 B23 . . 64.2(3) ?
    B16 B13 B23 . . 108.5(3) ?
    B22 B13 B23 . . 54.0(2) ?
    B15 B13 Li1 . 2_554 66.5(2) ?
    B12 B13 Li1 . 2_554 65.2(3) ?
    B14 B13 Li1 . 2_554 68.3(2) ?
    B16 B13 Li1 . 2_554 116.0(3) ?
    B22 B13 Li1 . 2_554 171.7(3) ?
    B23 B13 Li1 . 2_554 124.0(3) ?
    B15 B13 Mg1 . 2_554 66.5(2) ?
    B12 B13 Mg1 . 2_554 65.2(3) ?
    B14 B13 Mg1 . 2_554 68.3(2) ?
    B16 B13 Mg1 . 2_554 116.0(3) ?
    B22 B13 Mg1 . 2_554 171.7(3) ?
    B23 B13 Mg1 . 2_554 124.0(3) ?
    Li1 B13 Mg1 2_554 2_554 0.0 ?
    B15 B13 Mg1 . . 167.9(3) ?
    B12 B13 Mg1 . . 69.3(2) ?
    B14 B13 Mg1 . . 118.3(3) ?
    B16 B13 Mg1 . . 111.1(3) ?
    B22 B13 Mg1 . . 63.1(2) ?
    B23 B13 Mg1 . . 61.8(2) ?
    Li1 B13 Mg1 2_554 . 124.1 ?
    Mg1 B13 Mg1 2_554 . 124.1(3) ?
    B15 B14 B13 . . 58.8(3) ?
    B15 B14 B21 . . 106.4(3) ?
    B13 B14 B21 . . 109.4(3) ?
    B15 B14 B18 . . 59.9(3) ?
    B13 B14 B18 . . 109.7(4) ?
    B21 B14 B18 . . 60.9(3) ?
    B15 B14 B22 . 2_554 114.0(3) ?
    B13 B14 B22 . 2_554 118.1(3) ?
    B21 B14 B22 . 2_554 128.5(4) ?
    B18 B14 B22 . 2_554 115.6(3) ?
    B15 B14 B23 . . 106.3(3) ?
    B13 B14 B23 . . 60.8(3) ?
    B21 B14 B23 . . 60.7(3) ?
    B18 B14 B23 . . 110.2(3) ?
    B22 B14 B23 2_554 . 129.6(3) ?
    B15 B14 Li1 . 2_554 64.6(3) ?
    B13 B14 Li1 . 2_554 63.2(2) ?
    B21 B14 Li1 . 2_554 170.2(4) ?
    B18 B14 Li1 . 2_554 114.3(3) ?
    B22 B14 Li1 2_554 2_554 60.9(2) ?
    B23 B14 Li1 . 2_554 116.7(3) ?
    B15 B14 Mg1 . 2_554 64.6(3) ?
    B13 B14 Mg1 . 2_554 63.2(2) ?
    B21 B14 Mg1 . 2_554 170.2(4) ?
    B18 B14 Mg1 . 2_554 114.3(3) ?
    B22 B14 Mg1 2_554 2_554 60.9(2) ?
    B23 B14 Mg1 . 2_554 116.7(3) ?
    Li1 B14 Mg1 2_554 2_554 0.0 ?
    B17 B15 B14 . . 117.2(4) ?
    B17 B15 B13 . . 118.5(4) ?
    B14 B15 B13 . . 63.3(3) ?
    B17 B15 B18 . . 61.6(3) ?
    B14 B15 B18 . . 64.8(3) ?
    B13 B15 B18 . . 117.5(4) ?
    B17 B15 B16 . . 65.9(3) ?
    B14 B15 B16 . . 115.4(3) ?
    B13 B15 B16 . . 62.3(3) ?
    B18 B15 B16 . . 116.2(3) ?
    B17 B15 B3 . 2_554 109.2(3) ?
    B14 B15 B3 . 2_554 126.7(3) ?
    B13 B15 B3 . 2_554 115.0(3) ?
    B18 B15 B3 . 2_554 123.1(3) ?
    B16 B15 B3 . 2_554 106.2(3) ?
    B17 B15 Li1 . 2_554 172.7(4) ?
    B14 B15 Li1 . 2_554 69.7(3) ?
    B13 B15 Li1 . 2_554 66.1(3) ?
    B18 B15 Li1 . 2_554 122.3(4) ?
    B16 B15 Li1 . 2_554 114.4(3) ?
    B3 B15 Li1 2_554 2_554 63.5(2) ?
    B17 B15 Mg1 . 2_554 172.7(4) ?
    B14 B15 Mg1 . 2_554 69.7(3) ?
    B13 B15 Mg1 . 2_554 66.1(3) ?
    B18 B15 Mg1 . 2_554 122.3(4) ?
    B16 B15 Mg1 . 2_554 114.4(3) ?
    B3 B15 Mg1 2_554 2_554 63.5(2) ?
    Li1 B15 Mg1 2_554 2_554 0.0 ?
    B7 B16 B19 5 . 127.5(5) ?
    B7 B16 B13 5 . 121.8(4) ?
    B19 B16 B13 . . 106.8(5) ?
    B7 B16 B22 5 . 130.5(3) ?
    B19 B16 B22 . . 59.6(3) ?
    B13 B16 B22 . . 59.6(2) ?
    B7 B16 B15 5 . 123.4(3) ?
    B19 B16 B15 . . 100.2(4) ?
    B13 B16 B15 . . 53.7(2) ?
    B22 B16 B15 . . 97.4(3) ?
    B7 B16 B17 5 . 122.2(3) ?
    B19 B16 B17 . . 62.6(3) ?
    B13 B16 B17 . . 98.8(3) ?
    B22 B16 B17 . . 104.5(3) ?
    B15 B16 B17 . . 51.6(2) ?
    B15 B17 B24 . . 96.7(3) ?
    B15 B17 B18 . . 61.8(3) ?
    B24 B17 B18 . . 120.9(4) ?
    B15 B17 B16 . . 62.5(3) ?
    B24 B17 B16 . . 98.5(3) ?
    B18 B17 B16 . . 113.5(3) ?
    B15 B17 B19 . . 103.4(3) ?
    B24 B17 B19 . . 131.6(5) ?
    B18 B17 B19 . . 107.4(5) ?
    B16 B17 B19 . . 56.1(3) ?
    B15 B17 B20 . 8_665 104.3(3) ?
    B24 B17 B20 . 8_665 154.5(4) ?
    B18 B17 B20 . 8_665 60.1(3) ?
    B16 B17 B20 . 8_665 103.9(3) ?
    B19 B17 B20 . 8_665 57.1(4) ?
    B17 B18 B15 . . 56.6(3) ?
    B17 B18 B8 . 6_565 110.7(4) ?
    B15 B18 B8 . 6_565 119.4(4) ?
    B17 B18 B14 . . 104.7(4) ?
    B15 B18 B14 . . 55.3(3) ?
    B8 B18 B14 6_565 . 127.6(4) ?
    B17 B18 B21 . . 110.5(3) ?
    B15 B18 B21 . . 101.2(3) ?
    B8 B18 B21 6_565 . 133.4(4) ?
    B14 B18 B21 . . 58.7(3) ?
    B17 B18 B20 . 8_665 65.8(3) ?
    B15 B18 B20 . 8_665 104.9(3) ?
    B8 B18 B20 6_565 8_665 123.4(4) ?
    B14 B18 B20 . 8_665 105.6(3) ?
    B21 B18 B20 . 8_665 58.7(3) ?
    B16 B19 B16 8_665 . 136.2(8) ?
    B16 B19 B22 8_665 . 130.1(2) ?
    B16 B19 B22 . . 61.4(2) ?
    B16 B19 B22 8_665 8_665 61.4(2) ?
    B16 B19 B22 . 8_665 130.1(2) ?
    B22 B19 B22 . 8_665 154.4(8) ?
    B16 B19 B20 8_665 8_665 105.7(3) ?
    B16 B19 B20 . 8_665 112.2(4) ?
    B22 B19 B20 . 8_665 102.6(6) ?
    B22 B19 B20 8_665 8_665 52.8(3) ?
    B16 B19 B20 8_665 . 112.2(4) ?
    B16 B19 B20 . . 105.7(3) ?
    B22 B19 B20 . . 52.8(3) ?
    B22 B19 B20 8_665 . 102.6(6) ?
    B20 B19 B20 8_665 . 59.5(5) ?
    B16 B19 B17 8_665 8_665 61.3(2) ?
    B16 B19 B17 . 8_665 124.7(3) ?
    B22 B19 B17 . 8_665 72.0(2) ?
    B22 B19 B17 8_665 8_665 104.9(3) ?
    B20 B19 B17 8_665 8_665 105.5(5) ?
    B20 B19 B17 . 8_665 61.8(3) ?
    B16 B19 B17 8_665 . 124.7(3) ?
    B16 B19 B17 . . 61.3(2) ?
    B22 B19 B17 . . 104.9(3) ?
    B22 B19 B17 8_665 . 72.0(2) ?
    B20 B19 B17 8_665 . 61.8(3) ?
    B20 B19 B17 . . 105.5(5) ?
    B17 B19 B17 8_665 . 166.4(8) ?
    B22 B20 B23 . . 59.7(3) ?
    B22 B20 B21 . 8_665 170.1(4) ?
    B23 B20 B21 . 8_665 126.2(3) ?
    B22 B20 B21 . . 109.0(3) ?
    B23 B20 B21 . . 63.8(3) ?
    B21 B20 B21 8_665 . 70.8(3) ?
    B22 B20 B20 . 8_665 111.2(3) ?
    B23 B20 B20 . 8_665 113.2(4) ?
    B21 B20 B20 8_665 8_665 59.8(2) ?
    B21 B20 B20 . 8_665 59.0(2) ?
    B22 B20 B18 . 8_665 123.2(4) ?
    B23 B20 B18 . 8_665 134.9(4) ?
    B21 B20 B18 8_665 8_665 59.8(3) ?
    B21 B20 B18 . 8_665 126.7(3) ?
    B20 B20 B18 8_665 8_665 106.6(4) ?
    B22 B20 B19 . . 62.5(3) ?
    B23 B20 B19 . . 111.8(3) ?
    B21 B20 B19 8_665 . 107.8(3) ?
    B21 B20 B19 . . 107.1(3) ?
    B20 B20 B19 8_665 . 60.3(2) ?
    B18 B20 B19 8_665 . 105.8(3) ?
    B22 B20 B17 . 8_665 75.6(3) ?
    B23 B20 B17 . 8_665 128.4(3) ?
    B21 B20 B17 8_665 8_665 102.1(3) ?
    B21 B20 B17 . 8_665 164.6(4) ?
    B20 B20 B17 8_665 8_665 105.6(3) ?
    B18 B20 B17 8_665 8_665 54.1(3) ?
    B19 B20 B17 . 8_665 61.1(2) ?
    B24 B21 B14 5_465 . 97.2(3) ?
    B24 B21 B25 5_465 4_465 54.1(2) ?
    B14 B21 B25 . 4_465 147.6(4) ?
    B24 B21 B20 5_465 8_665 153.5(4) ?
    B14 B21 B20 . 8_665 109.3(3) ?
    B25 B21 B20 4_465 8_665 100.3(3) ?
    B24 B21 B20 5_465 . 111.9(3) ?
    B14 B21 B20 . . 105.8(3) ?
    B25 B21 B20 4_465 . 99.7(3) ?
    B20 B21 B20 8_665 . 61.2(3) ?
    B24 B21 B18 5_465 . 137.5(4) ?
    B14 B21 B18 . . 60.5(3) ?
    B25 B21 B18 4_465 . 128.4(3) ?
    B20 B21 B18 8_665 . 61.5(3) ?
    B20 B21 B18 . . 109.0(3) ?
    B24 B21 B23 5_465 . 83.1(3) ?
    B14 B21 B23 . . 63.1(3) ?
    B25 B21 B23 4_465 . 119.7(3) ?
    B20 B21 B23 8_665 . 108.2(3) ?
    B20 B21 B23 . . 55.6(2) ?
    B18 B21 B23 . . 111.9(3) ?
    B24 B21 B21 5_465 8_665 99.5(3) ?
    B14 B21 B21 . 8_665 157.9(2) ?
    B25 B21 B21 4_465 8_665 54.0(2) ?
    B20 B21 B21 8_665 8_665 54.9(2) ?
    B20 B21 B21 . 8_665 54.2(2) ?
    B18 B21 B21 . 8_665 113.5(3) ?
    B23 B21 B21 . 8_665 104.5(3) ?
    B20 B22 B23 . . 62.6(3) ?
    B20 B22 B19 . . 64.7(4) ?
    B23 B22 B19 . . 115.8(5) ?
    B20 B22 B13 . . 110.6(3) ?
    B23 B22 B13 . . 63.7(3) ?
    B19 B22 B13 . . 106.3(3) ?
    B20 B22 B16 . . 113.5(3) ?
    B23 B22 B16 . . 115.7(3) ?
    B19 B22 B16 . . 59.0(3) ?
    B13 B22 B16 . . 59.5(2) ?
    B20 B22 B14 . 4_455 124.0(4) ?
    B23 B22 B14 . 4_455 120.5(3) ?
    B19 B22 B14 . 4_455 118.2(4) ?
    B13 B22 B14 . 4_455 119.6(3) ?
    B16 B22 B14 . 4_455 112.2(3) ?
    B20 B22 Mg1 . . 121.5(3) ?
    B23 B22 Mg1 . . 64.9(2) ?
    B19 B22 Mg1 . . 169.6(3) ?
    B13 B22 Mg1 . . 64.2(2) ?
    B16 B22 Mg1 . . 110.9(3) ?
    B14 B22 Mg1 4_455 . 66.5(2) ?
    B22 B23 B20 . . 57.7(2) ?
    B22 B23 B13 . . 62.3(3) ?
    B20 B23 B13 . . 106.0(3) ?
    B22 B23 B2 . 4_455 119.6(3) ?
    B20 B23 B2 . 4_455 125.8(3) ?
    B13 B23 B2 . 4_455 119.3(3) ?
    B22 B23 B21 . . 105.0(3) ?
    B20 B23 B21 . . 60.7(2) ?
    B13 B23 B21 . . 101.0(3) ?
    B2 B23 B21 4_455 . 129.6(3) ?
    B22 B23 B14 . . 104.4(3) ?
    B20 B23 B14 . . 104.2(3) ?
    B13 B23 B14 . . 55.0(2) ?
    B2 B23 B14 4_455 . 125.2(3) ?
    B21 B23 B14 . . 56.1(2) ?
    B22 B23 Mg1 . . 66.7(3) ?
    B20 B23 Mg1 . . 118.8(3) ?
    B13 B23 Mg1 . . 64.5(2) ?
    B2 B23 Mg1 4_455 . 63.9(2) ?
    B21 B23 Mg1 . . 165.2(3) ?
    B14 B23 Mg1 . . 112.7(3) ?
    B25 B24 B21 . 5_565 66.2(3) ?
    B25 B24 B17 . . 146.1(4) ?
    B21 B24 B17 5_565 . 109.9(3) ?
    B25 B24 B1 . 2_554 61.2(3) ?
    B21 B24 B1 5_565 2_554 120.7(3) ?
    B17 B24 B1 . 2_554 129.0(3) ?
    B24 B25 B24 6 . 178.3(6) ?
    B24 B25 B21 6 5_565 118.8(4) ?
    B24 B25 B21 . 5_565 59.6(3) ?
    B24 B25 B21 6 2_654 59.6(3) ?
    B24 B25 B21 . 2_654 118.8(4) ?
    B21 B25 B21 5_565 2_654 72.1(4) ?
    B24 B25 B1 6 2_554 110.4(3) ?
    B24 B25 B1 . 2_554 70.7(2) ?
    B21 B25 B1 5_565 2_554 123.2(2) ?
    B21 B25 B1 2_654 2_554 114.8(2) ?
    B24 B25 B1 6 5 70.7(2) ?
    B24 B25 B1 . 5 110.4(3) ?
    B21 B25 B1 5_565 5 114.8(2) ?
    B21 B25 B1 2_654 5 123.2(2) ?
    B1 B25 B1 2_554 5 106.7(5) ?
    B23 Mg1 B22 . . 48.4(2) ?
    B23 Mg1 B2 . 4_455 54.2(2) ?
    B22 Mg1 B2 . 4_455 95.8(3) ?
    B23 Mg1 B13 . 4_455 119.9(3) ?
    B22 Mg1 B13 . 4_455 97.2(3) ?
    B2 Mg1 B13 4_455 4_455 94.6(3) ?
    B23 Mg1 B12 . 4_455 102.9(3) ?
    B22 Mg1 B12 . 4_455 122.3(3) ?
    B2 Mg1 B12 4_455 4_455 53.0(2) ?
    B13 Mg1 B12 4_455 4_455 49.6(2) ?
    B23 Mg1 B13 . . 53.7(2) ?
    B22 Mg1 B13 . . 52.6(2) ?
    B2 Mg1 B13 4_455 . 101.5(3) ?
    B13 Mg1 B13 4_455 . 146.7(3) ?
    B12 Mg1 B13 4_455 . 154.5(3) ?
    B23 Mg1 B4 . . 112.8(3) ?
    B22 Mg1 B4 . . 140.9(3) ?
    B2 Mg1 B4 4_455 . 93.5(2) ?
    B13 Mg1 B4 4_455 . 119.8(3) ?
    B12 Mg1 B4 4_455 . 93.2(3) ?
    B13 Mg1 B4 . . 88.3(2) ?
    B23 Mg1 B15 . 4_455 138.8(3) ?
    B22 Mg1 B15 . 4_455 91.2(3) ?
    B2 Mg1 B15 4_455 4_455 141.9(3) ?
    B13 Mg1 B15 4_455 4_455 47.3(2) ?
    B12 Mg1 B15 4_455 4_455 92.1(2) ?
    B13 Mg1 B15 . 4_455 112.2(3) ?
    B4 Mg1 B15 . 4_455 104.2(3) ?
    B23 Mg1 B3 . . 144.5(3) ?
    B22 Mg1 B3 . . 117.5(3) ?
    B2 Mg1 B3 4_455 . 144.9(3) ?
    B13 Mg1 B3 4_455 . 92.0(2) ?
    B12 Mg1 B3 4_455 . 110.2(3) ?
    B13 Mg1 B3 . . 91.2(2) ?
    B4 Mg1 B3 . . 53.9(2) ?
    B15 Mg1 B3 4_455 . 53.7(2) ?
    B23 Mg1 B10 . 4_455 96.4(2) ?
    B22 Mg1 B10 . 4_455 143.9(3) ?
    B2 Mg1 B10 4_455 4_455 49.43(19) ?
    B13 Mg1 B10 4_455 4_455 95.3(2) ?
    B12 Mg1 B10 4_455 4_455 49.04(19) ?
    B13 Mg1 B10 . 4_455 117.3(3) ?
    B4 Mg1 B10 . 4_455 50.60(16) ?
    B15 Mg1 B10 4_455 4_455 121.6(3) ?
    B3 Mg1 B10 . 4_455 95.6(3) ?
    B23 Mg1 B14 . 4_455 94.6(3) ?
    B22 Mg1 B14 . 4_455 52.6(2) ?
    B2 Mg1 B14 4_455 4_455 114.0(3) ?
    B13 Mg1 B14 4_455 4_455 48.5(2) ?
    B12 Mg1 B14 4_455 4_455 93.3(2) ?
    B13 Mg1 B14 . 4_455 98.2(3) ?
    B4 Mg1 B14 . 4_455 149.5(3) ?
    B15 Mg1 B14 4_455 4_455 45.7(2) ?
    B3 Mg1 B14 . 4_455 96.0(3) ?
    B10 Mg1 B14 4_455 4_455 142.3(3) ?
    B23 Mg1 B12 . . 97.4(2) ?
    B22 Mg1 B12 . . 95.4(3) ?
    B2 Mg1 B12 4_455 . 122.7(3) ?
    B13 Mg1 B12 4_455 . 139.0(3) ?
    B12 Mg1 B12 4_455 . 141.7(3) ?
    B13 Mg1 B12 . . 48.1(2) ?
    B4 Mg1 B12 . . 48.77(18) ?
    B15 Mg1 B12 4_455 . 93.6(2) ?
    B3 Mg1 B12 . . 47.96(19) ?
    B10 Mg1 B12 4_455 . 97.0(2) ?
    B14 Mg1 B12 4_455 . 117.2(3) ?
    B5 Mg2 B5 . 8 59.5(3) ?
    B5 Mg2 B4 . . 54.84(16) ?
    B5 Mg2 B4 8 . 108.0(2) ?
    B5 Mg2 B4 . 8 108.0(2) ?
    B5 Mg2 B4 8 8 54.84(16) ?
    B4 Mg2 B4 . 8 162.4(3) ?
    B5 Mg2 B10 . 5_455 124.87(18) ?
    B5 Mg2 B10 8 5_455 99.95(15) ?
    B4 Mg2 B10 . 5_455 140.24(15) ?
    B4 Mg2 B10 8 5_455 50.42(11) ?
    B5 Mg2 B10 . 4_455 99.95(15) ?
    B5 Mg2 B10 8 4_455 124.87(18) ?
    B4 Mg2 B10 . 4_455 50.42(11) ?
    B4 Mg2 B10 8 4_455 140.24(15) ?
    B10 Mg2 B10 5_455 4_455 129.2(3) ?
    B5 Mg2 B11 . 5_455 96.75(17) ?
    B5 Mg2 B11 8 5_455 124.3(2) ?
    B4 Mg2 B11 . 5_455 90.07(14) ?
    B4 Mg2 B11 8 5_455 96.84(14) ?
    B10 Mg2 B11 5_455 5_455 50.44(15) ?
    B10 Mg2 B11 4_455 5_455 107.5(2) ?
    B5 Mg2 B11 . 4_455 124.3(2) ?
    B5 Mg2 B11 8 4_455 96.75(17) ?
    B4 Mg2 B11 . 4_455 96.85(14) ?
    B4 Mg2 B11 8 4_455 90.07(14) ?
    B10 Mg2 B11 5_455 4_455 107.5(2) ?
    B10 Mg2 B11 4_455 4_455 50.44(15) ?
    B11 Mg2 B11 5_455 4_455 133.8(3) ?
    B5 Mg2 B6 . 8 105.9(3) ?
    B5 Mg2 B6 8 8 52.57(18) ?
    B4 Mg2 B6 . 8 125.85(18) ?
    B4 Mg2 B6 8 8 49.87(15) ?
    B10 Mg2 B6 5_455 8 93.55(15) ?
    B10 Mg2 B6 4_455 8 95.89(15) ?
    B11 Mg2 B6 5_455 8 143.99(19) ?
    B11 Mg2 B6 4_455 8 48.83(17) ?
    B5 Mg2 B6 . . 52.58(18) ?
    B5 Mg2 B6 8 . 105.9(3) ?
    B4 Mg2 B6 . . 49.87(15) ?
    B4 Mg2 B6 8 . 125.85(18) ?
    B10 Mg2 B6 5_455 . 95.89(15) ?
    B10 Mg2 B6 4_455 . 93.55(15) ?
    B11 Mg2 B6 5_455 . 48.83(17) ?
    B11 Mg2 B6 4_455 . 143.99(19) ?
    B6 Mg2 B6 8 . 157.9(4) ?
    B5 Mg2 B9 . 5_455 141.46(16) ?
    B5 Mg2 B9 8 5_455 145.64(17) ?
    B4 Mg2 B9 . 5_455 105.24(19) ?
    B4 Mg2 B9 8 5_455 91.22(19) ?
    B10 Mg2 B9 5_455 5_455 46.92(17) ?
    B10 Mg2 B9 4_455 5_455 83.6(2) ?
    B11 Mg2 B9 5_455 5_455 46.85(17) ?
    B11 Mg2 B9 4_455 5_455 87.5(2) ?
    B6 Mg2 B9 8 5_455 111.9(2) ?
    B6 Mg2 B9 . 5_455 89.01(19) ?
    B5 Mg2 B9 . 4_455 145.64(17) ?
    B5 Mg2 B9 8 4_455 141.46(16) ?
    B4 Mg2 B9 . 4_455 91.22(19) ?
    B4 Mg2 B9 8 4_455 105.24(19) ?
    B10 Mg2 B9 5_455 4_455 83.6(2) ?
    B10 Mg2 B9 4_455 4_455 46.92(17) ?
    B11 Mg2 B9 5_455 4_455 87.5(2) ?
    B11 Mg2 B9 4_455 4_455 46.85(17) ?
    B6 Mg2 B9 8 4_455 89.01(19) ?
    B6 Mg2 B9 . 4_455 111.9(2) ?
    B9 Mg2 B9 5_455 4_455 44.4(3) ?
loop_
    _geom_torsion_atom_site_label_1
    _geom_torsion_atom_site_label_2
    _geom_torsion_atom_site_label_3
    _geom_torsion_atom_site_label_4
    _geom_torsion_site_symmetry_1
    _geom_torsion_site_symmetry_2
    _geom_torsion_site_symmetry_3
    _geom_torsion_site_symmetry_4
    _geom_torsion
    _geom_torsion_publ_flag
    B5 B1 B3 B11 . . . . -130.2(3) ?
    B25 B1 B3 B11 4_455 . . . 137.1(4) ?
    B7 B1 B3 B11 . . . . -95.9(3) ?
    B9 B1 B3 B11 . . . . -35.0(3) ?
    B24 B1 B3 B11 4_455 . . . 105.8(3) ?
    B5 B1 B3 B12 . . . . -93.4(3) ?
    B11 B1 B3 B12 . . . . 36.7(3) ?
    B25 B1 B3 B12 4_455 . . . 173.9(4) ?
    B7 B1 B3 B12 . . . . -59.2(4) ?
    B9 B1 B3 B12 . . . . 1.8(4) ?
    B24 B1 B3 B12 4_455 . . . 142.5(3) ?
    B11 B1 B3 B5 . . . . 130.2(3) ?
    B25 B1 B3 B5 4_455 . . . -92.7(4) ?
    B7 B1 B3 B5 . . . . 34.3(3) ?
    B9 B1 B3 B5 . . . . 95.2(3) ?
    B24 B1 B3 B5 4_455 . . . -124.1(3) ?
    B5 B1 B3 B15 . . . 4_455 119.5(4) ?
    B11 B1 B3 B15 . . . 4_455 -110.3(4) ?
    B25 B1 B3 B15 4_455 . . 4_455 26.8(6) ?
    B7 B1 B3 B15 . . . 4_455 153.8(3) ?
    B9 B1 B3 B15 . . . 4_455 -145.3(3) ?
    B24 B1 B3 B15 4_455 . . 4_455 -4.5(4) ?
    B5 B1 B3 B4 . . . . -31.2(3) ?
    B11 B1 B3 B4 . . . . 98.9(3) ?
    B25 B1 B3 B4 4_455 . . . -123.9(4) ?
    B7 B1 B3 B4 . . . . 3.0(4) ?
    B9 B1 B3 B4 . . . . 64.0(4) ?
    B24 B1 B3 B4 4_455 . . . -155.3(3) ?
    B10 B2 B4 B12 . . . . 33.4(3) ?
    B6 B2 B4 B12 . . . . 133.0(3) ?
    B8 B2 B4 B12 . . . . 96.2(4) ?
    B23 B2 B4 B12 2_554 . . . -106.0(4) ?
    Li1 B2 B4 B12 2_554 . . . -36.9(3) ?
    Mg1 B2 B4 B12 2_554 . . . -36.9(3) ?
    B10 B2 B4 B10 . . . 4_455 153.1(3) ?
    B6 B2 B4 B10 . . . 4_455 -107.3(4) ?
    B8 B2 B4 B10 . . . 4_455 -144.1(4) ?
    B12 B2 B4 B10 . . . 4_455 119.7(4) ?
    B23 B2 B4 B10 2_554 . . 4_455 13.7(6) ?
    Li1 B2 B4 B10 2_554 . . 4_455 82.7(4) ?
    Mg1 B2 B4 B10 2_554 . . 4_455 82.7(4) ?
    B10 B2 B4 B5 . . . . -60.2(3) ?
    B6 B2 B4 B5 . . . . 39.4(3) ?
    B8 B2 B4 B5 . . . . 2.6(4) ?
    B12 B2 B4 B5 . . . . -93.6(3) ?
    B23 B2 B4 B5 2_554 . . . 160.4(3) ?
    Li1 B2 B4 B5 2_554 . . . -130.5(3) ?
    Mg1 B2 B4 B5 2_554 . . . -130.5(3) ?
    B10 B2 B4 B6 . . . . -99.6(3) ?
    B8 B2 B4 B6 . . . . -36.8(3) ?
    B12 B2 B4 B6 . . . . -133.0(3) ?
    B23 B2 B4 B6 2_554 . . . 121.0(4) ?
    Li1 B2 B4 B6 2_554 . . . -169.9(4) ?
    Mg1 B2 B4 B6 2_554 . . . -169.9(4) ?
    B10 B2 B4 B3 . . . . -1.4(3) ?
    B6 B2 B4 B3 . . . . 98.2(3) ?
    B8 B2 B4 B3 . . . . 61.5(4) ?
    B12 B2 B4 B3 . . . . -34.8(3) ?
    B23 B2 B4 B3 2_554 . . . -140.8(3) ?
    Li1 B2 B4 B3 2_554 . . . -71.7(3) ?
    Mg1 B2 B4 B3 2_554 . . . -71.7(3) ?
    B10 B2 B4 Mg2 . . . . -118.2(3) ?
    B6 B2 B4 Mg2 . . . . -18.6(3) ?
    B8 B2 B4 Mg2 . . . . -55.3(4) ?
    B12 B2 B4 Mg2 . . . . -151.6(3) ?
    B23 B2 B4 Mg2 2_554 . . . 102.4(4) ?
    Li1 B2 B4 Mg2 2_554 . . . 171.5(3) ?
    Mg1 B2 B4 Mg2 2_554 . . . 171.5(3) ?
    B10 B2 B4 Mg1 . . . . 67.8(4) ?
    B6 B2 B4 Mg1 . . . . 167.4(3) ?
    B8 B2 B4 Mg1 . . . . 130.6(4) ?
    B12 B2 B4 Mg1 . . . . 34.4(3) ?
    B23 B2 B4 Mg1 2_554 . . . -71.6(5) ?
    Li1 B2 B4 Mg1 2_554 . . . -2.5(4) ?
    Mg1 B2 B4 Mg1 2_554 . . . -2.5(4) ?
    B11 B3 B4 B12 . . . . -35.1(3) ?
    B1 B3 B4 B12 . . . . -102.8(3) ?
    B5 B3 B4 B12 . . . . -133.8(3) ?
    B15 B3 B4 B12 4_455 . . . 105.9(4) ?
    Mg1 B3 B4 B12 . . . . 81.0(3) ?
    B11 B3 B4 B10 . . . 4_455 -157.5(3) ?
    B1 B3 B4 B10 . . . 4_455 134.8(3) ?
    B12 B3 B4 B10 . . . 4_455 -122.5(3) ?
    B5 B3 B4 B10 . . . 4_455 103.8(3) ?
    B15 B3 B4 B10 4_455 . . 4_455 -16.5(4) ?
    Mg1 B3 B4 B10 . . . 4_455 -41.4(3) ?
    B11 B3 B4 B5 . . . . 98.7(3) ?
    B1 B3 B4 B5 . . . . 31.0(3) ?
    B12 B3 B4 B5 . . . . 133.8(3) ?
    B15 B3 B4 B5 4_455 . . . -120.3(4) ?
    Mg1 B3 B4 B5 . . . . -145.2(3) ?
    B11 B3 B4 B6 . . . . 62.7(4) ?
    B1 B3 B4 B6 . . . . -4.9(4) ?
    B12 B3 B4 B6 . . . . 97.8(3) ?
    B5 B3 B4 B6 . . . . -35.9(3) ?
    B15 B3 B4 B6 4_455 . . . -156.3(3) ?
    Mg1 B3 B4 B6 . . . . 178.9(3) ?
    B11 B3 B4 B2 . . . . 1.8(4) ?
    B1 B3 B4 B2 . . . . -65.9(4) ?
    B12 B3 B4 B2 . . . . 36.8(3) ?
    B5 B3 B4 B2 . . . . -96.9(3) ?
    B15 B3 B4 B2 4_455 . . . 142.8(3) ?
    Mg1 B3 B4 B2 . . . . 117.9(3) ?
    B11 B3 B4 Mg2 . . . . 133.5(3) ?
    B1 B3 B4 Mg2 . . . . 65.9(3) ?
    B12 B3 B4 Mg2 . . . . 168.6(3) ?
    B5 B3 B4 Mg2 . . . . 34.85(19) ?
    B15 B3 B4 Mg2 4_455 . . . -85.5(3) ?
    Mg1 B3 B4 Mg2 . . . . -110.4(2) ?
    B11 B3 B4 Mg1 . . . . -116.1(3) ?
    B1 B3 B4 Mg1 . . . . 176.2(3) ?
    B12 B3 B4 Mg1 . . . . -81.0(3) ?
    B5 B3 B4 Mg1 . . . . 145.2(3) ?
    B15 B3 B4 Mg1 4_455 . . . 24.9(3) ?
    B3 B1 B5 B7 . . . . 140.2(3) ?
    B11 B1 B5 B7 . . . . 100.4(3) ?
    B25 B1 B5 B7 4_455 . . . -104.0(3) ?
    B9 B1 B5 B7 . . . . 39.3(3) ?
    B24 B1 B5 B7 4_455 . . . -154.9(4) ?
    B11 B1 B5 B3 . . . . -39.8(3) ?
    B25 B1 B5 B3 4_455 . . . 115.8(3) ?
    B7 B1 B5 B3 . . . . -140.2(3) ?
    B9 B1 B5 B3 . . . . -100.9(3) ?
    B24 B1 B5 B3 4_455 . . . 65.0(3) ?
    B3 B1 B5 B5 . . . 8 -108.0(4) ?
    B11 B1 B5 B5 . . . 8 -147.9(3) ?
    B25 B1 B5 B5 4_455 . . 8 7.8(4) ?
    B7 B1 B5 B5 . . . 8 111.8(4) ?
    B9 B1 B5 B5 . . . 8 151.0(3) ?
    B24 B1 B5 B5 4_455 . . 8 -43.1(4) ?
    B3 B1 B5 B4 . . . . 34.5(3) ?
    B11 B1 B5 B4 . . . . -5.4(4) ?
    B25 B1 B5 B4 4_455 . . . 150.3(2) ?
    B7 B1 B5 B4 . . . . -105.7(3) ?
    B9 B1 B5 B4 . . . . -66.4(4) ?
    B24 B1 B5 B4 4_455 . . . 99.4(3) ?
    B3 B1 B5 B6 . . . . 101.8(3) ?
    B11 B1 B5 B6 . . . . 61.9(4) ?
    B25 B1 B5 B6 4_455 . . . -142.4(3) ?
    B7 B1 B5 B6 . . . . -38.4(3) ?
    B9 B1 B5 B6 . . . . 0.9(4) ?
    B24 B1 B5 B6 4_455 . . . 166.7(3) ?
    B3 B1 B5 Mg2 . . . . -83.5(15) ?
    B11 B1 B5 Mg2 . . . . -123.3(14) ?
    B25 B1 B5 Mg2 4_455 . . . 32.3(16) ?
    B7 B1 B5 Mg2 . . . . 136.3(15) ?
    B9 B1 B5 Mg2 . . . . 175.6(14) ?
    B24 B1 B5 Mg2 4_455 . . . -18.6(16) ?
    B11 B3 B5 B1 . . . . 45.5(3) ?
    B12 B3 B5 B1 . . . . 106.5(3) ?
    B15 B3 B5 B1 4_455 . . . -108.2(4) ?
    B4 B3 B5 B1 . . . . 145.5(3) ?
    Mg1 B3 B5 B1 . . . . 178.9(3) ?
    B11 B3 B5 B7 . . . . 5.5(4) ?
    B1 B3 B5 B7 . . . . -40.0(3) ?
    B12 B3 B5 B7 . . . . 66.5(4) ?
    B15 B3 B5 B7 4_455 . . . -148.2(4) ?
    B4 B3 B5 B7 . . . . 105.5(3) ?
    Mg1 B3 B5 B7 . . . . 138.9(3) ?
    B11 B3 B5 B5 . . . 8 145.2(2) ?
    B1 B3 B5 B5 . . . 8 99.7(2) ?
    B12 B3 B5 B5 . . . 8 -153.8(2) ?
    B15 B3 B5 B5 4_455 . . 8 -8.4(5) ?
    B4 B3 B5 B5 . . . 8 -114.8(2) ?
    Mg1 B3 B5 B5 . . . 8 -81.3(3) ?
    B11 B3 B5 B4 . . . . -100.0(3) ?
    B1 B3 B5 B4 . . . . -145.5(3) ?
    B12 B3 B5 B4 . . . . -39.0(3) ?
    B15 B3 B5 B4 4_455 . . . 106.4(4) ?
    Mg1 B3 B5 B4 . . . . 33.4(3) ?
    B11 B3 B5 B6 . . . . -62.6(4) ?
    B1 B3 B5 B6 . . . . -108.1(3) ?
    B12 B3 B5 B6 . . . . -1.6(4) ?
    B15 B3 B5 B6 4_455 . . . 143.7(4) ?
    B4 B3 B5 B6 . . . . 37.4(3) ?
    Mg1 B3 B5 B6 . . . . 70.8(4) ?
    B11 B3 B5 Mg2 . . . . -146.7(3) ?
    B1 B3 B5 Mg2 . . . . 167.9(3) ?
    B12 B3 B5 Mg2 . . . . -85.6(3) ?
    B15 B3 B5 Mg2 4_455 . . . 59.7(5) ?
    B4 B3 B5 Mg2 . . . . -46.6(2) ?
    Mg1 B3 B5 Mg2 . . . . -13.2(4) ?
    B12 B4 B5 B1 . . . . 4.9(4) ?
    B10 B4 B5 B1 4_455 . . . -138.4(3) ?
    B6 B4 B5 B1 . . . . 106.4(3) ?
    B2 B4 B5 B1 . . . . 68.0(3) ?
    B3 B4 B5 B1 . . . . -33.0(3) ?
    Mg2 B4 B5 B1 . . . . -169.9(3) ?
    Mg1 B4 B5 B1 . . . . -66.3(3) ?
    B12 B4 B5 B7 . . . . -68.9(3) ?
    B10 B4 B5 B7 4_455 . . . 147.8(3) ?
    B6 B4 B5 B7 . . . . 32.6(3) ?
    B2 B4 B5 B7 . . . . -5.7(4) ?
    B3 B4 B5 B7 . . . . -106.8(3) ?
    Mg2 B4 B5 B7 . . . . 116.3(3) ?
    Mg1 B4 B5 B7 . . . . -140.0(3) ?
    B12 B4 B5 B3 . . . . 37.9(3) ?
    B10 B4 B5 B3 4_455 . . . -105.4(3) ?
    B6 B4 B5 B3 . . . . 139.5(3) ?
    B2 B4 B5 B3 . . . . 101.1(3) ?
    Mg2 B4 B5 B3 . . . . -136.9(2) ?
    Mg1 B4 B5 B3 . . . . -33.2(3) ?
    B12 B4 B5 B5 . . . 8 142.7(3) ?
    B10 B4 B5 B5 4_455 . . 8 -0.7(4) ?
    B6 B4 B5 B5 . . . 8 -115.8(4) ?
    B2 B4 B5 B5 . . . 8 -154.2(3) ?
    B3 B4 B5 B5 . . . 8 104.8(4) ?
    Mg2 B4 B5 B5 . . . 8 -32.1(2) ?
    Mg1 B4 B5 B5 . . . 8 71.5(4) ?
    B12 B4 B5 B6 . . . . -101.6(3) ?
    B10 B4 B5 B6 4_455 . . . 115.1(3) ?
    B2 B4 B5 B6 . . . . -38.4(3) ?
    B3 B4 B5 B6 . . . . -139.5(3) ?
    Mg2 B4 B5 B6 . . . . 83.7(2) ?
    Mg1 B4 B5 B6 . . . . -172.7(3) ?
    B12 B4 B5 Mg2 . . . . 174.8(2) ?
    B10 B4 B5 Mg2 4_455 . . . 31.4(2) ?
    B6 B4 B5 Mg2 . . . . -83.7(2) ?
    B2 B4 B5 Mg2 . . . . -122.1(2) ?
    B3 B4 B5 Mg2 . . . . 136.9(2) ?
    Mg1 B4 B5 Mg2 . . . . 103.6(2) ?
    B10 B2 B6 B8 . . . . -38.3(4) ?
    B4 B2 B6 B8 . . . . -137.1(4) ?
    B12 B2 B6 B8 . . . . -98.0(4) ?
    B23 B2 B6 B8 2_554 . . . 112.1(5) ?
    Li1 B2 B6 B8 2_554 . . . -91.9(15) ?
    Mg1 B2 B6 B8 2_554 . . . -91.9(15) ?
    B10 B2 B6 B11 . . . 5_455 -164.7(4) ?
    B8 B2 B6 B11 . . . 5_455 -126.4(5) ?
    B4 B2 B6 B11 . . . 5_455 96.5(4) ?
    B12 B2 B6 B11 . . . 5_455 135.6(4) ?
    B23 B2 B6 B11 2_554 . . 5_455 -14.3(6) ?
    Li1 B2 B6 B11 2_554 . . 5_455 141.7(14) ?
    Mg1 B2 B6 B11 2_554 . . 5_455 141.7(14) ?
    B10 B2 B6 B4 . . . . 98.8(3) ?
    B8 B2 B6 B4 . . . . 137.1(4) ?
    B12 B2 B6 B4 . . . . 39.1(3) ?
    B23 B2 B6 B4 2_554 . . . -110.8(4) ?
    Li1 B2 B6 B4 2_554 . . . 45.2(15) ?
    Mg1 B2 B6 B4 2_554 . . . 45.2(15) ?
    B10 B2 B6 B5 . . . . 59.1(4) ?
    B8 B2 B6 B5 . . . . 97.3(4) ?
    B4 B2 B6 B5 . . . . -39.8(3) ?
    B12 B2 B6 B5 . . . . -0.7(4) ?
    B23 B2 B6 B5 2_554 . . . -150.5(4) ?
    Li1 B2 B6 B5 2_554 . . . 5.4(16) ?
    Mg1 B2 B6 B5 2_554 . . . 5.4(16) ?
    B10 B2 B6 B7 . . . . -0.9(4) ?
    B8 B2 B6 B7 . . . . 37.4(4) ?
    B4 B2 B6 B7 . . . . -99.8(3) ?
    B12 B2 B6 B7 . . . . -60.7(4) ?
    B23 B2 B6 B7 2_554 . . . 149.5(4) ?
    Li1 B2 B6 B7 2_554 . . . -54.6(16) ?
    Mg1 B2 B6 B7 2_554 . . . -54.6(16) ?
    B10 B2 B6 Mg2 . . . . 115.5(4) ?
    B8 B2 B6 Mg2 . . . . 153.8(5) ?
    B4 B2 B6 Mg2 . . . . 16.7(3) ?
    B12 B2 B6 Mg2 . . . . 55.8(4) ?
    B23 B2 B6 Mg2 2_554 . . . -94.1(5) ?
    Li1 B2 B6 Mg2 2_554 . . . 61.9(16) ?
    Mg1 B2 B6 Mg2 2_554 . . . 61.9(16) ?
    B12 B4 B6 B8 . . . . -1.9(4) ?
    B10 B4 B6 B8 4_455 . . . 162.9(3) ?
    B5 B4 B6 B8 . . . . -95.3(4) ?
    B2 B4 B6 B8 . . . . 39.9(4) ?
    B3 B4 B6 B8 . . . . -61.0(4) ?
    Mg2 B4 B6 B8 . . . . -156.4(4) ?
    Mg1 B4 B6 B8 . . . . -55.5(15) ?
    B12 B4 B6 B2 . . . . -41.8(3) ?
    B10 B4 B6 B2 4_455 . . . 123.0(3) ?
    B5 B4 B6 B2 . . . . -135.1(3) ?
    B3 B4 B6 B2 . . . . -100.9(3) ?
    Mg2 B4 B6 B2 . . . . 163.7(3) ?
    Mg1 B4 B6 B2 . . . . -95.4(14) ?
    B12 B4 B6 B11 . . . 5_455 -164.9(3) ?
    B10 B4 B6 B11 4_455 . . 5_455 -0.1(4) ?
    B5 B4 B6 B11 . . . 5_455 101.8(3) ?
    B2 B4 B6 B11 . . . 5_455 -123.1(4) ?
    B3 B4 B6 B11 . . . 5_455 136.0(3) ?
    Mg2 B4 B6 B11 . . . 5_455 40.6(3) ?
    Mg1 B4 B6 B11 . . . 5_455 141.6(13) ?
    B12 B4 B6 B5 . . . . 93.4(3) ?
    B10 B4 B6 B5 4_455 . . . -101.9(3) ?
    B2 B4 B6 B5 . . . . 135.1(3) ?
    B3 B4 B6 B5 . . . . 34.2(2) ?
    Mg2 B4 B6 B5 . . . . -61.1(2) ?
    Mg1 B4 B6 B5 . . . . 39.8(14) ?
    B12 B4 B6 B7 . . . . 63.9(3) ?
    B10 B4 B6 B7 4_455 . . . -131.3(3) ?
    B5 B4 B6 B7 . . . . -29.4(3) ?
    B2 B4 B6 B7 . . . . 105.7(3) ?
    B3 B4 B6 B7 . . . . 4.8(4) ?
    Mg2 B4 B6 B7 . . . . -90.6(3) ?
    Mg1 B4 B6 B7 . . . . 10.3(15) ?
    B12 B4 B6 Mg2 . . . . 154.5(3) ?
    B10 B4 B6 Mg2 4_455 . . . -40.7(3) ?
    B5 B4 B6 Mg2 . . . . 61.1(2) ?
    B2 B4 B6 Mg2 . . . . -163.7(3) ?
    B3 B4 B6 Mg2 . . . . 95.4(2) ?
    Mg1 B4 B6 Mg2 . . . . 100.9(14) ?
    B1 B5 B6 B8 . . . . -0.3(5) ?
    B7 B5 B6 B8 . . . . -40.4(4) ?
    B3 B5 B6 B8 . . . . 66.2(4) ?
    B5 B5 B6 B8 8 . . . -145.2(4) ?
    B4 B5 B6 B8 . . . . 105.5(4) ?
    Mg2 B5 B6 B8 . . . . -179.3(4) ?
    B1 B5 B6 B2 . . . . -65.0(4) ?
    B7 B5 B6 B2 . . . . -105.1(3) ?
    B3 B5 B6 B2 . . . . 1.5(4) ?
    B5 B5 B6 B2 8 . . . 150.1(3) ?
    B4 B5 B6 B2 . . . . 40.7(3) ?
    Mg2 B5 B6 B2 . . . . 116.0(3) ?
    B1 B5 B6 B11 . . . 5_455 150.3(3) ?
    B7 B5 B6 B11 . . . 5_455 110.2(4) ?
    B3 B5 B6 B11 . . . 5_455 -143.2(3) ?
    B5 B5 B6 B11 8 . . 5_455 5.4(5) ?
    B4 B5 B6 B11 . . . 5_455 -103.9(3) ?
    Mg2 B5 B6 B11 . . . 5_455 -28.7(3) ?
    B1 B5 B6 B4 . . . . -105.8(3) ?
    B7 B5 B6 B4 . . . . -145.9(3) ?
    B3 B5 B6 B4 . . . . -39.2(3) ?
    B5 B5 B6 B4 8 . . . 109.3(3) ?
    Mg2 B5 B6 B4 . . . . 75.26(18) ?
    B1 B5 B6 B7 . . . . 40.1(3) ?
    B3 B5 B6 B7 . . . . 106.6(3) ?
    B5 B5 B6 B7 8 . . . -104.8(4) ?
    B4 B5 B6 B7 . . . . 145.9(3) ?
    Mg2 B5 B6 B7 . . . . -138.9(3) ?
    B1 B5 B6 Mg2 . . . . 179.0(3) ?
    B7 B5 B6 Mg2 . . . . 138.9(3) ?
    B3 B5 B6 Mg2 . . . . -114.5(3) ?
    B5 B5 B6 Mg2 8 . . . 34.1(3) ?
    B4 B5 B6 Mg2 . . . . -75.26(18) ?
    B1 B5 B7 B16 . . . 5_455 112.5(5) ?
    B3 B5 B7 B16 . . . 5_455 150.0(4) ?
    B5 B5 B7 B16 8 . . 5_455 11.2(5) ?
    B4 B5 B7 B16 . . . 5_455 -138.7(4) ?
    B6 B5 B7 B16 . . . 5_455 -106.8(5) ?
    Mg2 B5 B7 B16 . . . 5_455 -58.9(5) ?
    B1 B5 B7 B6 . . . . -140.7(3) ?
    B3 B5 B7 B6 . . . . -103.1(3) ?
    B5 B5 B7 B6 8 . . . 118.0(3) ?
    B4 B5 B7 B6 . . . . -31.9(3) ?
    Mg2 B5 B7 B6 . . . . 48.0(3) ?
    B1 B5 B7 B8 . . . . -102.5(4) ?
    B3 B5 B7 B8 . . . . -65.0(4) ?
    B5 B5 B7 B8 8 . . . 156.2(3) ?
    B4 B5 B7 B8 . . . . 6.3(4) ?
    B6 B5 B7 B8 . . . . 38.2(3) ?
    Mg2 B5 B7 B8 . . . . 86.2(4) ?
    B1 B5 B7 B9 . . . . -41.2(3) ?
    B3 B5 B7 B9 . . . . -3.6(4) ?
    B5 B5 B7 B9 8 . . . -142.4(2) ?
    B4 B5 B7 B9 . . . . 67.6(4) ?
    B6 B5 B7 B9 . . . . 99.6(3) ?
    Mg2 B5 B7 B9 . . . . 147.5(3) ?
    B3 B5 B7 B1 . . . . 37.6(3) ?
    B5 B5 B7 B1 8 . . . -101.3(2) ?
    B4 B5 B7 B1 . . . . 108.8(3) ?
    B6 B5 B7 B1 . . . . 140.7(3) ?
    Mg2 B5 B7 B1 . . . . -171.3(3) ?
    B8 B6 B7 B16 . . . 5_455 -106.1(5) ?
    B2 B6 B7 B16 . . . 5_455 -143.6(3) ?
    B11 B6 B7 B16 5_455 . . 5_455 22.1(5) ?
    B4 B6 B7 B16 . . . 5_455 150.1(3) ?
    B5 B6 B7 B16 . . . 5_455 119.4(4) ?
    Mg2 B6 B7 B16 . . . 5_455 87.4(4) ?
    B8 B6 B7 B5 . . . . 134.5(4) ?
    B2 B6 B7 B5 . . . . 97.0(3) ?
    B11 B6 B7 B5 5_455 . . . -97.3(4) ?
    B4 B6 B7 B5 . . . . 30.7(3) ?
    Mg2 B6 B7 B5 . . . . -32.0(2) ?
    B2 B6 B7 B8 . . . . -37.5(4) ?
    B11 B6 B7 B8 5_455 . . . 128.2(5) ?
    B4 B6 B7 B8 . . . . -103.8(4) ?
    B5 B6 B7 B8 . . . . -134.5(4) ?
    Mg2 B6 B7 B8 . . . . -166.5(4) ?
    B8 B6 B7 B9 . . . . 36.6(4) ?
    B2 B6 B7 B9 . . . . -0.9(4) ?
    B11 B6 B7 B9 5_455 . . . 164.8(3) ?
    B4 B6 B7 B9 . . . . -67.2(4) ?
    B5 B6 B7 B9 . . . . -98.0(3) ?
    Mg2 B6 B7 B9 . . . . -129.9(3) ?
    B8 B6 B7 B1 . . . . 100.7(4) ?
    B2 B6 B7 B1 . . . . 63.2(4) ?
    B11 B6 B7 B1 5_455 . . . -131.1(3) ?
    B4 B6 B7 B1 . . . . -3.1(4) ?
    B5 B6 B7 B1 . . . . -33.8(3) ?
    Mg2 B6 B7 B1 . . . . -65.8(3) ?
    B5 B1 B7 B16 . . . 5_455 -115.0(4) ?
    B3 B1 B7 B16 . . . 5_455 -151.0(4) ?
    B11 B1 B7 B16 . . . 5_455 151.3(4) ?
    B25 B1 B7 B16 4_455 . . 5_455 -18.5(5) ?
    B9 B1 B7 B16 . . . 5_455 111.8(4) ?
    B24 B1 B7 B16 4_455 . . 5_455 -38.5(10) ?
    B3 B1 B7 B5 . . . . -36.0(3) ?
    B11 B1 B7 B5 . . . . -93.7(3) ?
    B25 B1 B7 B5 4_455 . . . 96.5(3) ?
    B9 B1 B7 B5 . . . . -133.2(3) ?
    B24 B1 B7 B5 4_455 . . . 76.5(8) ?
    B5 B1 B7 B6 . . . . 35.9(3) ?
    B3 B1 B7 B6 . . . . 0.0(4) ?
    B11 B1 B7 B6 . . . . -57.8(4) ?
    B25 B1 B7 B6 4_455 . . . 132.5(3) ?
    B9 B1 B7 B6 . . . . -97.3(3) ?
    B24 B1 B7 B6 4_455 . . . 112.4(8) ?
    B5 B1 B7 B8 . . . . 96.2(4) ?
    B3 B1 B7 B8 . . . . 60.2(4) ?
    B11 B1 B7 B8 . . . . 2.4(4) ?
    B25 B1 B7 B8 4_455 . . . -167.3(4) ?
    B9 B1 B7 B8 . . . . -37.1(3) ?
    B24 B1 B7 B8 4_455 . . . 172.6(8) ?
    B5 B1 B7 B9 . . . . 133.2(3) ?
    B3 B1 B7 B9 . . . . 97.3(4) ?
    B11 B1 B7 B9 . . . . 39.5(3) ?
    B25 B1 B7 B9 4_455 . . . -130.2(4) ?
    B24 B1 B7 B9 4_455 . . . -150.3(9) ?
    B2 B6 B8 B18 . . . 6_455 -111.2(5) ?
    B11 B6 B8 B18 5_455 . . 6_455 6.5(8) ?
    B4 B6 B8 B18 . . . 6_455 -151.1(4) ?
    B5 B6 B8 B18 . . . 6_455 146.2(4) ?
    B7 B6 B8 B18 . . . 6_455 108.5(5) ?
    Mg2 B6 B8 B18 . . . 6_455 144.7(8) ?
    B2 B6 B8 B10 . . . . 37.4(3) ?
    B11 B6 B8 B10 5_455 . . . 155.1(4) ?
    B4 B6 B8 B10 . . . . -2.4(5) ?
    B5 B6 B8 B10 . . . . -65.2(4) ?
    B7 B6 B8 B10 . . . . -102.9(4) ?
    Mg2 B6 B8 B10 . . . . -66.7(10) ?
    B2 B6 B8 B9 . . . . 102.0(4) ?
    B11 B6 B8 B9 5_455 . . . -140.2(5) ?
    B4 B6 B8 B9 . . . . 62.2(5) ?
    B5 B6 B8 B9 . . . . -0.5(5) ?
    B7 B6 B8 B9 . . . . -38.3(4) ?
    Mg2 B6 B8 B9 . . . . -2.0(12) ?
    B11 B6 B8 B2 5_455 . . . 117.7(6) ?
    B4 B6 B8 B2 . . . . -39.8(3) ?
    B5 B6 B8 B2 . . . . -102.5(3) ?
    B7 B6 B8 B2 . . . . -140.3(4) ?
    Mg2 B6 B8 B2 . . . . -104.1(9) ?
    B2 B6 B8 B7 . . . . 140.3(4) ?
    B11 B6 B8 B7 5_455 . . . -102.0(5) ?
    B4 B6 B8 B7 . . . . 100.5(4) ?
    B5 B6 B8 B7 . . . . 37.7(3) ?
    Mg2 B6 B8 B7 . . . . 36.2(10) ?
    B10 B2 B8 B6 . . . . 136.6(4) ?
    B4 B2 B8 B6 . . . . 37.7(3) ?
    B12 B2 B8 B6 . . . . 97.0(4) ?
    B23 B2 B8 B6 2_554 . . . -119.4(5) ?
    Li1 B2 B8 B6 2_554 . . . 164.3(4) ?
    Mg1 B2 B8 B6 2_554 . . . 164.3(4) ?
    B10 B2 B8 B18 . . . 6_455 -124.0(5) ?
    B6 B2 B8 B18 . . . 6_455 99.4(5) ?
    B4 B2 B8 B18 . . . 6_455 137.1(5) ?
    B12 B2 B8 B18 . . . 6_455 -163.6(4) ?
    B23 B2 B8 B18 2_554 . . 6_455 -20.1(7) ?
    Li1 B2 B8 B18 2_554 . . 6_455 -96.4(5) ?
    Mg1 B2 B8 B18 2_554 . . 6_455 -96.4(5) ?
    B6 B2 B8 B10 . . . . -136.6(4) ?
    B4 B2 B8 B10 . . . . -98.9(3) ?
    B12 B2 B8 B10 . . . . -39.7(3) ?
    B23 B2 B8 B10 2_554 . . . 103.9(4) ?
    Li1 B2 B8 B10 2_554 . . . 27.6(4) ?
    Mg1 B2 B8 B10 2_554 . . . 27.6(4) ?
    B10 B2 B8 B9 . . . . 35.0(3) ?
    B6 B2 B8 B9 . . . . -101.7(5) ?
    B4 B2 B8 B9 . . . . -63.9(5) ?
    B12 B2 B8 B9 . . . . -4.7(5) ?
    B23 B2 B8 B9 2_554 . . . 138.9(4) ?
    Li1 B2 B8 B9 2_554 . . . 62.6(5) ?
    Mg1 B2 B8 B9 2_554 . . . 62.6(5) ?
    B10 B2 B8 B7 . . . . 99.9(4) ?
    B6 B2 B8 B7 . . . . -36.8(4) ?
    B4 B2 B8 B7 . . . . 1.0(5) ?
    B12 B2 B8 B7 . . . . 60.2(5) ?
    B23 B2 B8 B7 2_554 . . . -156.2(4) ?
    Li1 B2 B8 B7 2_554 . . . 127.5(4) ?
    Mg1 B2 B8 B7 2_554 . . . 127.5(4) ?
    B16 B7 B8 B6 5_455 . . . 108.4(4) ?
    B5 B7 B8 B6 . . . . -40.6(3) ?
    B9 B7 B8 B6 . . . . -137.9(4) ?
    B1 B7 B8 B6 . . . . -99.9(4) ?
    B16 B7 B8 B18 5_455 . . 6_455 7.2(7) ?
    B5 B7 B8 B18 . . . 6_455 -141.7(4) ?
    B6 B7 B8 B18 . . . 6_455 -101.2(5) ?
    B9 B7 B8 B18 . . . 6_455 120.9(5) ?
    B1 B7 B8 B18 . . . 6_455 158.9(4) ?
    B16 B7 B8 B10 5_455 . . . -153.2(4) ?
    B5 B7 B8 B10 . . . . 57.8(5) ?
    B6 B7 B8 B10 . . . . 98.4(4) ?
    B9 B7 B8 B10 . . . . -39.5(3) ?
    B1 B7 B8 B10 . . . . -1.5(5) ?
    B16 B7 B8 B9 5_455 . . . -113.7(4) ?
    B5 B7 B8 B9 . . . . 97.3(3) ?
    B6 B7 B8 B9 . . . . 137.9(4) ?
    B1 B7 B8 B9 . . . . 38.0(3) ?
    B16 B7 B8 B2 5_455 . . . 144.6(4) ?
    B5 B7 B8 B2 . . . . -4.4(5) ?
    B6 B7 B8 B2 . . . . 36.2(3) ?
    B9 B7 B8 B2 . . . . -101.7(5) ?
    B1 B7 B8 B2 . . . . -63.7(5) ?
    B6 B8 B9 B9 . . . 6 162.1(3) ?
    B18 B8 B9 B9 6_455 . . 6 22.6(7) ?
    B10 B8 B9 B9 . . . 6 -100.0(3) ?
    B2 B8 B9 B9 . . . 6 -133.7(3) ?
    B7 B8 B9 B9 . . . 6 123.4(3) ?
    B6 B8 B9 B7 . . . . 38.6(4) ?
    B18 B8 B9 B7 6_455 . . . -100.8(6) ?
    B10 B8 B9 B7 . . . . 136.6(4) ?
    B2 B8 B9 B7 . . . . 102.8(5) ?
    B6 B8 B9 B10 . . . . -98.0(4) ?
    B18 B8 B9 B10 6_455 . . . 122.6(6) ?
    B2 B8 B9 B10 . . . . -33.8(3) ?
    B7 B8 B9 B10 . . . . -136.6(4) ?
    B6 B8 B9 B11 . . . . -59.3(5) ?
    B18 B8 B9 B11 6_455 . . . 161.3(5) ?
    B10 B8 B9 B11 . . . . 38.7(3) ?
    B2 B8 B9 B11 . . . . 5.0(5) ?
    B7 B8 B9 B11 . . . . -97.9(3) ?
    B6 B8 B9 B1 . . . . 1.0(5) ?
    B18 B8 B9 B1 6_455 . . . -138.4(6) ?
    B10 B8 B9 B1 . . . . 99.0(4) ?
    B2 B8 B9 B1 . . . . 65.3(5) ?
    B7 B8 B9 B1 . . . . -37.6(3) ?
    B6 B8 B9 Li2 . . . 2_554 -121.4(4) ?
    B18 B8 B9 Li2 6_455 . . 2_554 99.1(6) ?
    B10 B8 B9 Li2 . . . 2_554 -23.4(3) ?
    B2 B8 B9 Li2 . . . 2_554 -57.2(5) ?
    B7 B8 B9 Li2 . . . 2_554 -160.0(3) ?
    B6 B8 B9 Mg2 . . . 2_554 -121.4(4) ?
    B18 B8 B9 Mg2 6_455 . . 2_554 99.1(6) ?
    B10 B8 B9 Mg2 . . . 2_554 -23.4(3) ?
    B2 B8 B9 Mg2 . . . 2_554 -57.2(5) ?
    B7 B8 B9 Mg2 . . . 2_554 -160.0(3) ?
    B16 B7 B9 B8 5_455 . . . 105.4(5) ?
    B5 B7 B9 B8 . . . . -99.5(4) ?
    B6 B7 B9 B8 . . . . -35.5(3) ?
    B1 B7 B9 B8 . . . . -138.3(4) ?
    B16 B7 B9 B9 5_455 . . 6 0.8(7) ?
    B5 B7 B9 B9 . . . 6 155.9(5) ?
    B6 B7 B9 B9 . . . 6 -140.2(5) ?
    B8 B7 B9 B9 . . . 6 -104.7(6) ?
    B1 B7 B9 B9 . . . 6 117.0(6) ?
    B16 B7 B9 B10 5_455 . . . 143.2(4) ?
    B5 B7 B9 B10 . . . . -61.7(3) ?
    B6 B7 B9 B10 . . . . 2.3(4) ?
    B8 B7 B9 B10 . . . . 37.8(3) ?
    B1 B7 B9 B10 . . . . -100.5(3) ?
    B16 B7 B9 B11 5_455 . . . -154.6(4) ?
    B5 B7 B9 B11 . . . . 0.5(4) ?
    B6 B7 B9 B11 . . . . 64.5(3) ?
    B8 B7 B9 B11 . . . . 100.0(4) ?
    B1 B7 B9 B11 . . . . -38.3(3) ?
    B16 B7 B9 B1 5_455 . . . -116.3(4) ?
    B5 B7 B9 B1 . . . . 38.8(3) ?
    B6 B7 B9 B1 . . . . 102.8(3) ?
    B8 B7 B9 B1 . . . . 138.3(4) ?
    B16 B7 B9 Li2 5_455 . . 2_554 178.5(7) ?
    B5 B7 B9 Li2 . . . 2_554 -26.4(10) ?
    B6 B7 B9 Li2 . . . 2_554 37.5(10) ?
    B8 B7 B9 Li2 . . . 2_554 73.0(9) ?
    B1 B7 B9 Li2 . . . 2_554 -65.3(8) ?
    B16 B7 B9 Mg2 5_455 . . 2_554 178.5(7) ?
    B5 B7 B9 Mg2 . . . 2_554 -26.4(10) ?
    B6 B7 B9 Mg2 . . . 2_554 37.5(10) ?
    B8 B7 B9 Mg2 . . . 2_554 73.0(9) ?
    B1 B7 B9 Mg2 . . . 2_554 -65.3(8) ?
    B5 B1 B9 B8 . . . . -1.1(4) ?
    B3 B1 B9 B8 . . . . -64.0(4) ?
    B11 B1 B9 B8 . . . . -97.0(4) ?
    B25 B1 B9 B8 4_455 . . . 125.6(5) ?
    B7 B1 B9 B8 . . . . 37.5(3) ?
    B24 B1 B9 B8 4_455 . . . -160.6(5) ?
    B5 B1 B9 B9 . . . 6 -159.92(19) ?
    B3 B1 B9 B9 . . . 6 137.2(2) ?
    B11 B1 B9 B9 . . . 6 104.2(3) ?
    B25 B1 B9 B9 4_455 . . 6 -33.2(6) ?
    B7 B1 B9 B9 . . . 6 -121.3(3) ?
    B24 B1 B9 B9 4_455 . . 6 40.6(6) ?
    B5 B1 B9 B7 . . . . -38.6(3) ?
    B3 B1 B9 B7 . . . . -101.4(3) ?
    B11 B1 B9 B7 . . . . -134.5(3) ?
    B25 B1 B9 B7 4_455 . . . 88.1(5) ?
    B24 B1 B9 B7 4_455 . . . 161.9(6) ?
    B5 B1 B9 B10 . . . . 61.0(3) ?
    B3 B1 B9 B10 . . . . -1.9(4) ?
    B11 B1 B9 B10 . . . . -35.0(3) ?
    B25 B1 B9 B10 4_455 . . . -172.3(4) ?
    B7 B1 B9 B10 . . . . 99.6(3) ?
    B24 B1 B9 B10 4_455 . . . -98.5(5) ?
    B5 B1 B9 B11 . . . . 95.9(3) ?
    B3 B1 B9 B11 . . . . 33.1(3) ?
    B25 B1 B9 B11 4_455 . . . -137.3(5) ?
    B7 B1 B9 B11 . . . . 134.5(3) ?
    B24 B1 B9 B11 4_455 . . . -63.6(5) ?
    B5 B1 B9 Li2 . . . 2_554 122.8(3) ?
    B3 B1 B9 Li2 . . . 2_554 60.0(4) ?
    B11 B1 B9 Li2 . . . 2_554 26.9(3) ?
    B25 B1 B9 Li2 4_455 . . 2_554 -110.5(4) ?
    B7 B1 B9 Li2 . . . 2_554 161.4(3) ?
    B24 B1 B9 Li2 4_455 . . 2_554 -36.7(6) ?
    B5 B1 B9 Mg2 . . . 2_554 122.8(3) ?
    B3 B1 B9 Mg2 . . . 2_554 60.0(4) ?
    B11 B1 B9 Mg2 . . . 2_554 26.9(3) ?
    B25 B1 B9 Mg2 4_455 . . 2_554 -110.5(4) ?
    B7 B1 B9 Mg2 . . . 2_554 161.4(3) ?
    B24 B1 B9 Mg2 4_455 . . 2_554 -36.7(6) ?
    B6 B2 B10 B12 . . . . -95.6(3) ?
    B8 B2 B10 B12 . . . . -132.8(4) ?
    B4 B2 B10 B12 . . . . -33.2(2) ?
    B23 B2 B10 B12 2_554 . . . 109.4(4) ?
    Li1 B2 B10 B12 2_554 . . . 72.7(2) ?
    Mg1 B2 B10 B12 2_554 . . . 72.7(2) ?
    B6 B2 B10 B8 . . . . 37.2(4) ?
    B4 B2 B10 B8 . . . . 99.6(4) ?
    B12 B2 B10 B8 . . . . 132.8(4) ?
    B23 B2 B10 B8 2_554 . . . -117.8(4) ?
    Li1 B2 B10 B8 2_554 . . . -154.5(3) ?
    Mg1 B2 B10 B8 2_554 . . . -154.5(3) ?
    B6 B2 B10 B4 . . . 2_554 155.3(3) ?
    B8 B2 B10 B4 . . . 2_554 118.1(4) ?
    B4 B2 B10 B4 . . . 2_554 -142.2(2) ?
    B12 B2 B10 B4 . . . 2_554 -109.1(3) ?
    B23 B2 B10 B4 2_554 . . 2_554 0.3(4) ?
    Li1 B2 B10 B4 2_554 . . 2_554 -36.4(2) ?
    Mg1 B2 B10 B4 2_554 . . 2_554 -36.4(2) ?
    B6 B2 B10 B11 . . . . -61.9(3) ?
    B8 B2 B10 B11 . . . . -99.1(3) ?
    B4 B2 B10 B11 . . . . 0.5(3) ?
    B12 B2 B10 B11 . . . . 33.7(3) ?
    B23 B2 B10 B11 2_554 . . . 143.1(3) ?
    Li1 B2 B10 B11 2_554 . . . 106.4(2) ?
    Mg1 B2 B10 B11 2_554 . . . 106.4(2) ?
    B6 B2 B10 B9 . . . . 2.5(4) ?
    B8 B2 B10 B9 . . . . -34.7(4) ?
    B4 B2 B10 B9 . . . . 64.9(3) ?
    B12 B2 B10 B9 . . . . 98.1(3) ?
    B23 B2 B10 B9 2_554 . . . -152.5(3) ?
    Li1 B2 B10 B9 2_554 . . . 170.8(3) ?
    Mg1 B2 B10 B9 2_554 . . . 170.8(3) ?
    B6 B2 B10 Li1 . . . 2_554 -168.3(3) ?
    B8 B2 B10 Li1 . . . 2_554 154.5(3) ?
    B4 B2 B10 Li1 . . . 2_554 -105.8(3) ?
    B12 B2 B10 Li1 . . . 2_554 -72.7(2) ?
    B23 B2 B10 Li1 2_554 . . 2_554 36.7(3) ?
    Mg1 B2 B10 Li1 2_554 . . 2_554 0.000000 ?
    B6 B2 B10 Mg1 . . . 2_554 -168.3(3) ?
    B8 B2 B10 Mg1 . . . 2_554 154.5(3) ?
    B4 B2 B10 Mg1 . . . 2_554 -105.8(3) ?
    B12 B2 B10 Mg1 . . . 2_554 -72.7(2) ?
    B23 B2 B10 Mg1 2_554 . . 2_554 36.7(3) ?
    Li1 B2 B10 Mg1 2_554 . . 2_554 0.000000 ?
    B6 B2 B10 Li2 . . . 2_554 -117.2(12) ?
    B8 B2 B10 Li2 . . . 2_554 -154.4(13) ?
    B4 B2 B10 Li2 . . . 2_554 -54.8(14) ?
    B12 B2 B10 Li2 . . . 2_554 -21.6(13) ?
    B23 B2 B10 Li2 2_554 . . 2_554 87.8(13) ?
    Li1 B2 B10 Li2 2_554 . . 2_554 51.1(13) ?
    Mg1 B2 B10 Li2 2_554 . . 2_554 51.1(13) ?
    B6 B2 B10 Mg2 . . . 2_554 -117.2(12) ?
    B8 B2 B10 Mg2 . . . 2_554 -154.4(13) ?
    B4 B2 B10 Mg2 . . . 2_554 -54.8(14) ?
    B12 B2 B10 Mg2 . . . 2_554 -21.6(13) ?
    B23 B2 B10 Mg2 2_554 . . 2_554 87.8(13) ?
    Li1 B2 B10 Mg2 2_554 . . 2_554 51.1(13) ?
    Mg1 B2 B10 Mg2 2_554 . . 2_554 51.1(13) ?
    B6 B8 B10 B12 . . . . 6.0(5) ?
    B18 B8 B10 B12 6_455 . . . 145.3(5) ?
    B9 B8 B10 B12 . . . . -97.8(3) ?
    B2 B8 B10 B12 . . . . 44.2(3) ?
    B7 B8 B10 B12 . . . . -58.7(4) ?
    B6 B8 B10 B2 . . . . -38.2(3) ?
    B18 B8 B10 B2 6_455 . . . 101.1(6) ?
    B9 B8 B10 B2 . . . . -142.0(4) ?
    B7 B8 B10 B2 . . . . -102.9(4) ?
    B6 B8 B10 B4 . . . 2_554 -142.4(3) ?
    B18 B8 B10 B4 6_455 . . 2_554 -3.1(8) ?
    B9 B8 B10 B4 . . . 2_554 113.8(3) ?
    B2 B8 B10 B4 . . . 2_554 -104.2(3) ?
    B7 B8 B10 B4 . . . 2_554 153.0(3) ?
    B6 B8 B10 B11 . . . . 64.6(4) ?
    B18 B8 B10 B11 6_455 . . . -156.1(5) ?
    B9 B8 B10 B11 . . . . -39.2(3) ?
    B2 B8 B10 B11 . . . . 102.9(3) ?
    B7 B8 B10 B11 . . . . 0.0(5) ?
    B6 B8 B10 B9 . . . . 103.8(5) ?
    B18 B8 B10 B9 6_455 . . . -116.9(7) ?
    B2 B8 B10 B9 . . . . 142.0(4) ?
    B7 B8 B10 B9 . . . . 39.2(3) ?
    B6 B8 B10 Li1 . . . 2_554 -64.7(5) ?
    B18 B8 B10 Li1 6_455 . . 2_554 74.6(6) ?
    B9 B8 B10 Li1 . . . 2_554 -168.5(3) ?
    B2 B8 B10 Li1 . . . 2_554 -26.5(4) ?
    B7 B8 B10 Li1 . . . 2_554 -129.4(3) ?
    B6 B8 B10 Mg1 . . . 2_554 -64.7(5) ?
    B18 B8 B10 Mg1 6_455 . . 2_554 74.6(6) ?
    B9 B8 B10 Mg1 . . . 2_554 -168.5(3) ?
    B2 B8 B10 Mg1 . . . 2_554 -26.5(4) ?
    B7 B8 B10 Mg1 . . . 2_554 -129.4(3) ?
    B6 B8 B10 Li2 . . . 2_554 135.8(3) ?
    B18 B8 B10 Li2 6_455 . . 2_554 -84.9(6) ?
    B9 B8 B10 Li2 . . . 2_554 32.0(4) ?
    B2 B8 B10 Li2 . . . 2_554 174.0(3) ?
    B7 B8 B10 Li2 . . . 2_554 71.1(5) ?
    B6 B8 B10 Mg2 . . . 2_554 135.8(3) ?
    B18 B8 B10 Mg2 6_455 . . 2_554 -84.9(6) ?
    B9 B8 B10 Mg2 . . . 2_554 32.0(4) ?
    B2 B8 B10 Mg2 . . . 2_554 174.0(3) ?
    B7 B8 B10 Mg2 . . . 2_554 71.1(5) ?
    B8 B9 B10 B12 . . . . 103.1(4) ?
    B9 B9 B10 B12 6 . . . -145.0(3) ?
    B7 B9 B10 B12 . . . . 64.7(3) ?
    B11 B9 B10 B12 . . . . -32.7(3) ?
    B1 B9 B10 B12 . . . . 1.3(4) ?
    Li2 B9 B10 B12 2_554 . . . -102.5(2) ?
    Mg2 B9 B10 B12 2_554 . . . -102.5(2) ?
    B8 B9 B10 B2 . . . . 35.3(4) ?
    B9 B9 B10 B2 6 . . . 147.3(3) ?
    B7 B9 B10 B2 . . . . -3.1(4) ?
    B11 B9 B10 B2 . . . . -100.4(3) ?
    B1 B9 B10 B2 . . . . -66.4(4) ?
    Li2 B9 B10 B2 2_554 . . . -170.2(2) ?
    Mg2 B9 B10 B2 2_554 . . . -170.2(2) ?
    B9 B9 B10 B8 6 . . . 111.9(5) ?
    B7 B9 B10 B8 . . . . -38.4(3) ?
    B11 B9 B10 B8 . . . . -135.8(4) ?
    B1 B9 B10 B8 . . . . -101.8(4) ?
    Li2 B9 B10 B8 2_554 . . . 154.5(3) ?
    Mg2 B9 B10 B8 2_554 . . . 154.5(3) ?
    B8 B9 B10 B4 . . . 2_554 -114.8(4) ?
    B9 B9 B10 B4 6 . . 2_554 -2.8(5) ?
    B7 B9 B10 B4 . . . 2_554 -153.2(3) ?
    B11 B9 B10 B4 . . . 2_554 109.5(3) ?
    B1 B9 B10 B4 . . . 2_554 143.5(3) ?
    Li2 B9 B10 B4 2_554 . . 2_554 39.7(2) ?
    Mg2 B9 B10 B4 2_554 . . 2_554 39.7(2) ?
    B8 B9 B10 B11 . . . . 135.8(4) ?
    B9 B9 B10 B11 6 . . . -112.3(4) ?
    B7 B9 B10 B11 . . . . 97.4(3) ?
    B1 B9 B10 B11 . . . . 34.0(3) ?
    Li2 B9 B10 B11 2_554 . . . -69.75(18) ?
    Mg2 B9 B10 B11 2_554 . . . -69.75(18) ?
    B8 B9 B10 Li2 . . . 2_554 -154.5(3) ?
    B9 B9 B10 Li2 6 . . 2_554 -42.6(3) ?
    B7 B9 B10 Li2 . . . 2_554 167.1(3) ?
    B11 B9 B10 Li2 . . . 2_554 69.75(18) ?
    B1 B9 B10 Li2 . . . 2_554 103.8(3) ?
    Mg2 B9 B10 Li2 2_554 . . 2_554 0.0 ?
    B8 B9 B10 Mg2 . . . 2_554 -154.5(3) ?
    B9 B9 B10 Mg2 6 . . 2_554 -42.6(3) ?
    B7 B9 B10 Mg2 . . . 2_554 167.1(3) ?
    B11 B9 B10 Mg2 . . . 2_554 69.75(18) ?
    B1 B9 B10 Mg2 . . . 2_554 103.8(3) ?
    Li2 B9 B10 Mg2 2_554 . . 2_554 0.0 ?
    B1 B3 B11 B12 . . . . 139.3(3) ?
    B5 B3 B11 B12 . . . . 96.6(3) ?
    B15 B3 B11 B12 4_455 . . . -106.7(4) ?
    B4 B3 B11 B12 . . . . 34.6(3) ?
    Mg1 B3 B11 B12 . . . . -32.8(4) ?
    B12 B3 B11 B1 . . . . -139.3(3) ?
    B5 B3 B11 B1 . . . . -42.7(3) ?
    B15 B3 B11 B1 4_455 . . . 114.0(4) ?
    B4 B3 B11 B1 . . . . -104.6(3) ?
    Mg1 B3 B11 B1 . . . . -172.0(4) ?
    B1 B3 B11 B6 . . . 5 -110.3(3) ?
    B12 B3 B11 B6 . . . 5 110.5(4) ?
    B5 B3 B11 B6 . . . 5 -152.9(3) ?
    B15 B3 B11 B6 4_455 . . 5 3.7(5) ?
    B4 B3 B11 B6 . . . 5 145.1(3) ?
    Mg1 B3 B11 B6 . . . 5 77.7(4) ?
    B1 B3 B11 B10 . . . . 103.1(3) ?
    B12 B3 B11 B10 . . . . -36.1(3) ?
    B5 B3 B11 B10 . . . . 60.5(3) ?
    B15 B3 B11 B10 4_455 . . . -142.9(3) ?
    B4 B3 B11 B10 . . . . -1.5(4) ?
    Mg1 B3 B11 B10 . . . . -68.9(4) ?
    B1 B3 B11 B9 . . . . 37.8(3) ?
    B12 B3 B11 B9 . . . . -101.5(4) ?
    B5 B3 B11 B9 . . . . -4.9(4) ?
    B15 B3 B11 B9 4_455 . . . 151.8(3) ?
    B4 B3 B11 B9 . . . . -66.8(4) ?
    Mg1 B3 B11 B9 . . . . -134.2(3) ?
    B5 B1 B11 B3 . . . . 42.9(3) ?
    B25 B1 B11 B3 4_455 . . . -95.0(6) ?
    B7 B1 B11 B3 . . . . 101.4(3) ?
    B9 B1 B11 B3 . . . . 140.2(3) ?
    B24 B1 B11 B3 4_455 . . . -74.7(3) ?
    B5 B1 B11 B12 . . . . 3.8(4) ?
    B3 B1 B11 B12 . . . . -39.1(3) ?
    B25 B1 B11 B12 4_455 . . . -134.2(5) ?
    B7 B1 B11 B12 . . . . 62.2(4) ?
    B9 B1 B11 B12 . . . . 101.0(4) ?
    B24 B1 B11 B12 4_455 . . . -113.9(3) ?
    B5 B1 B11 B6 . . . 5 143.5(3) ?
    B3 B1 B11 B6 . . . 5 100.6(4) ?
    B25 B1 B11 B6 4_455 . . 5 5.6(7) ?
    B7 B1 B11 B6 . . . 5 -158.0(3) ?
    B9 B1 B11 B6 . . . 5 -119.2(4) ?
    B24 B1 B11 B6 4_455 . . 5 25.9(4) ?
    B5 B1 B11 B10 . . . . -61.0(4) ?
    B3 B1 B11 B10 . . . . -103.9(3) ?
    B25 B1 B11 B10 4_455 . . . 161.1(5) ?
    B7 B1 B11 B10 . . . . -2.5(4) ?
    B9 B1 B11 B10 . . . . 36.3(3) ?
    B24 B1 B11 B10 4_455 . . . -178.6(3) ?
    B5 B1 B11 B9 . . . . -97.3(3) ?
    B3 B1 B11 B9 . . . . -140.2(3) ?
    B25 B1 B11 B9 4_455 . . . 124.8(6) ?
    B7 B1 B11 B9 . . . . -38.8(3) ?
    B24 B1 B11 B9 4_455 . . . 145.1(3) ?
    B5 B1 B11 Li2 . . . 2_554 -134.8(3) ?
    B3 B1 B11 Li2 . . . 2_554 -177.7(4) ?
    B25 B1 B11 Li2 4_455 . . 2_554 87.3(6) ?
    B7 B1 B11 Li2 . . . 2_554 -76.3(4) ?
    B9 B1 B11 Li2 . . . 2_554 -37.5(3) ?
    B24 B1 B11 Li2 4_455 . . 2_554 107.6(3) ?
    B5 B1 B11 Mg2 . . . 2_554 -134.8(3) ?
    B3 B1 B11 Mg2 . . . 2_554 -177.7(4) ?
    B25 B1 B11 Mg2 4_455 . . 2_554 87.3(6) ?
    B7 B1 B11 Mg2 . . . 2_554 -76.3(4) ?
    B9 B1 B11 Mg2 . . . 2_554 -37.5(3) ?
    B24 B1 B11 Mg2 4_455 . . 2_554 107.6(3) ?
    B12 B10 B11 B3 . . . . 37.8(3) ?
    B2 B10 B11 B3 . . . . 0.6(4) ?
    B8 B10 B11 B3 . . . . -64.2(4) ?
    B4 B10 B11 B3 2_554 . . . 141.4(3) ?
    B9 B10 B11 B3 . . . . -103.2(3) ?
    Li1 B10 B11 B3 2_554 . . . 69.4(3) ?
    Mg1 B10 B11 B3 2_554 . . . 69.4(3) ?
    Li2 B10 B11 B3 2_554 . . . 170.7(3) ?
    Mg2 B10 B11 B3 2_554 . . . 170.7(3) ?
    B2 B10 B11 B12 . . . . -37.2(3) ?
    B8 B10 B11 B12 . . . . -102.0(4) ?
    B4 B10 B11 B12 2_554 . . . 103.6(3) ?
    B9 B10 B11 B12 . . . . -141.0(3) ?
    Li1 B10 B11 B12 2_554 . . . 31.6(3) ?
    Mg1 B10 B11 B12 2_554 . . . 31.6(3) ?
    Li2 B10 B11 B12 2_554 . . . 132.9(3) ?
    Mg2 B10 B11 B12 2_554 . . . 132.9(3) ?
    B12 B10 B11 B1 . . . . 103.6(3) ?
    B2 B10 B11 B1 . . . . 66.5(4) ?
    B8 B10 B11 B1 . . . . 1.6(4) ?
    B4 B10 B11 B1 2_554 . . . -152.7(3) ?
    B9 B10 B11 B1 . . . . -37.4(3) ?
    Li1 B10 B11 B1 2_554 . . . 135.3(3) ?
    Mg1 B10 B11 B1 2_554 . . . 135.3(3) ?
    Li2 B10 B11 B1 2_554 . . . -123.4(3) ?
    Mg2 B10 B11 B1 2_554 . . . -123.4(3) ?
    B12 B10 B11 B6 . . . 5 -103.2(4) ?
    B2 B10 B11 B6 . . . 5 -140.4(3) ?
    B8 B10 B11 B6 . . . 5 154.8(4) ?
    B4 B10 B11 B6 2_554 . . 5 0.4(5) ?
    B9 B10 B11 B6 . . . 5 115.8(4) ?
    Li1 B10 B11 B6 2_554 . . 5 -71.6(4) ?
    Mg1 B10 B11 B6 2_554 . . 5 -71.6(4) ?
    Li2 B10 B11 B6 2_554 . . 5 29.7(3) ?
    Mg2 B10 B11 B6 2_554 . . 5 29.7(3) ?
    B12 B10 B11 B9 . . . . 141.0(3) ?
    B2 B10 B11 B9 . . . . 103.8(3) ?
    B8 B10 B11 B9 . . . . 39.0(3) ?
    B4 B10 B11 B9 2_554 . . . -115.4(3) ?
    Li1 B10 B11 B9 2_554 . . . 172.6(3) ?
    Mg1 B10 B11 B9 2_554 . . . 172.6(3) ?
    Li2 B10 B11 B9 2_554 . . . -86.1(2) ?
    Mg2 B10 B11 B9 2_554 . . . -86.1(2) ?
    B12 B10 B11 Li2 . . . 2_554 -132.9(3) ?
    B2 B10 B11 Li2 . . . 2_554 -170.1(3) ?
    B8 B10 B11 Li2 . . . 2_554 125.1(3) ?
    B4 B10 B11 Li2 2_554 . . 2_554 -29.3(3) ?
    B9 B10 B11 Li2 . . . 2_554 86.1(2) ?
    Li1 B10 B11 Li2 2_554 . . 2_554 -101.3(3) ?
    Mg1 B10 B11 Li2 2_554 . . 2_554 -101.3(3) ?
    Mg2 B10 B11 Li2 2_554 . . 2_554 0.0 ?
    B12 B10 B11 Mg2 . . . 2_554 -132.9(3) ?
    B2 B10 B11 Mg2 . . . 2_554 -170.1(3) ?
    B8 B10 B11 Mg2 . . . 2_554 125.1(3) ?
    B4 B10 B11 Mg2 2_554 . . 2_554 -29.3(3) ?
    B9 B10 B11 Mg2 . . . 2_554 86.1(2) ?
    Li1 B10 B11 Mg2 2_554 . . 2_554 -101.3(3) ?
    Mg1 B10 B11 Mg2 2_554 . . 2_554 -101.3(3) ?
    Li2 B10 B11 Mg2 2_554 . . 2_554 0.0 ?
    B8 B9 B11 B3 . . . . 65.4(4) ?
    B9 B9 B11 B3 6 . . . -156.0(4) ?
    B7 B9 B11 B3 . . . . 2.9(4) ?
    B10 B9 B11 B3 . . . . 103.7(3) ?
    B1 B9 B11 B3 . . . . -36.9(3) ?
    Li2 B9 B11 B3 2_554 . . . 172.8(3) ?
    Mg2 B9 B11 B3 2_554 . . . 172.8(3) ?
    B8 B9 B11 B12 . . . . -3.2(4) ?
    B9 B9 B11 B12 6 . . . 135.4(4) ?
    B7 B9 B11 B12 . . . . -65.7(4) ?
    B10 B9 B11 B12 . . . . 35.1(3) ?
    B1 B9 B11 B12 . . . . -105.5(3) ?
    Li2 B9 B11 B12 2_554 . . . 104.2(3) ?
    Mg2 B9 B11 B12 2_554 . . . 104.2(3) ?
    B8 B9 B11 B1 . . . . 102.3(4) ?
    B9 B9 B11 B1 6 . . . -119.1(5) ?
    B7 B9 B11 B1 . . . . 39.8(3) ?
    B10 B9 B11 B1 . . . . 140.6(3) ?
    Li2 B9 B11 B1 2_554 . . . -150.3(3) ?
    Mg2 B9 B11 B1 2_554 . . . -150.3(3) ?
    B8 B9 B11 B6 . . . 5 -152.4(4) ?
    B9 B9 B11 B6 6 . . 5 -13.8(6) ?
    B7 B9 B11 B6 . . . 5 145.1(4) ?
    B10 B9 B11 B6 . . . 5 -114.1(4) ?
    B1 B9 B11 B6 . . . 5 105.3(4) ?
    Li2 B9 B11 B6 2_554 . . 5 -45.0(3) ?
    Mg2 B9 B11 B6 2_554 . . 5 -45.0(3) ?
    B8 B9 B11 B10 . . . . -38.3(3) ?
    B9 B9 B11 B10 6 . . . 100.3(4) ?
    B7 B9 B11 B10 . . . . -100.8(3) ?
    B1 B9 B11 B10 . . . . -140.6(3) ?
    Li2 B9 B11 B10 2_554 . . . 69.13(17) ?
    Mg2 B9 B11 B10 2_554 . . . 69.13(17) ?
    B8 B9 B11 Li2 . . . 2_554 -107.4(3) ?
    B9 B9 B11 Li2 6 . . 2_554 31.1(4) ?
    B7 B9 B11 Li2 . . . 2_554 -170.0(3) ?
    B10 B9 B11 Li2 . . . 2_554 -69.13(17) ?
    B1 B9 B11 Li2 . . . 2_554 150.3(3) ?
    Mg2 B9 B11 Li2 2_554 . . 2_554 0.000000 ?
    B8 B9 B11 Mg2 . . . 2_554 -107.4(3) ?
    B9 B9 B11 Mg2 6 . . 2_554 31.1(4) ?
    B7 B9 B11 Mg2 . . . 2_554 -170.0(3) ?
    B10 B9 B11 Mg2 . . . 2_554 -69.13(17) ?
    B1 B9 B11 Mg2 . . . 2_554 150.3(3) ?
    Li2 B9 B11 Mg2 2_554 . . 2_554 0.000000 ?
    B3 B11 B12 B10 . . . . -140.7(3) ?
    B1 B11 B12 B10 . . . . -102.9(3) ?
    B6 B11 B12 B10 5 . . . 117.2(3) ?
    B9 B11 B12 B10 . . . . -35.3(3) ?
    Li2 B11 B12 B10 2_554 . . . 44.0(2) ?
    Mg2 B11 B12 B10 2_554 . . . 44.0(2) ?
    B3 B11 B12 B13 . . . . 102.2(4) ?
    B1 B11 B12 B13 . . . . 140.1(4) ?
    B6 B11 B12 B13 5 . . . 0.2(6) ?
    B10 B11 B12 B13 . . . . -117.1(4) ?
    B9 B11 B12 B13 . . . . -152.4(4) ?
    Li2 B11 B12 B13 2_554 . . . -73.0(5) ?
    Mg2 B11 B12 B13 2_554 . . . -73.0(5) ?
    B1 B11 B12 B3 . . . . 37.8(3) ?
    B6 B11 B12 B3 5 . . . -102.1(4) ?
    B10 B11 B12 B3 . . . . 140.7(3) ?
    B9 B11 B12 B3 . . . . 105.4(3) ?
    Li2 B11 B12 B3 2_554 . . . -175.3(3) ?
    Mg2 B11 B12 B3 2_554 . . . -175.3(3) ?
    B3 B11 B12 B4 . . . . -38.8(3) ?
    B1 B11 B12 B4 . . . . -1.0(4) ?
    B6 B11 B12 B4 5 . . . -140.9(3) ?
    B10 B11 B12 B4 . . . . 101.9(3) ?
    B9 B11 B12 B4 . . . . 66.6(4) ?
    Li2 B11 B12 B4 2_554 . . . 145.9(3) ?
    Mg2 B11 B12 B4 2_554 . . . 145.9(3) ?
    B3 B11 B12 B2 . . . . -105.1(4) ?
    B1 B11 B12 B2 . . . . -67.3(4) ?
    B6 B11 B12 B2 5 . . . 152.8(3) ?
    B10 B11 B12 B2 . . . . 35.6(3) ?
    B9 B11 B12 B2 . . . . 0.3(4) ?
    Li2 B11 B12 B2 2_554 . . . 79.6(3) ?
    Mg2 B11 B12 B2 2_554 . . . 79.6(3) ?
    B3 B11 B12 Li1 . . . 2_554 -176.4(4) ?
    B1 B11 B12 Li1 . . . 2_554 -138.5(3) ?
    B6 B11 B12 Li1 5 . . 2_554 81.6(4) ?
    B10 B11 B12 Li1 . . . 2_554 -35.7(3) ?
    B9 B11 B12 Li1 . . . 2_554 -71.0(4) ?
    Li2 B11 B12 Li1 2_554 . . 2_554 8.4(4) ?
    Mg2 B11 B12 Li1 2_554 . . 2_554 8.4(4) ?
    B3 B11 B12 Mg1 . . . 2_554 -176.4(4) ?
    B1 B11 B12 Mg1 . . . 2_554 -138.5(3) ?
    B6 B11 B12 Mg1 5 . . 2_554 81.6(4) ?
    B10 B11 B12 Mg1 . . . 2_554 -35.7(3) ?
    B9 B11 B12 Mg1 . . . 2_554 -71.0(4) ?
    Li2 B11 B12 Mg1 2_554 . . 2_554 8.4(4) ?
    Mg2 B11 B12 Mg1 2_554 . . 2_554 8.4(4) ?
    B3 B11 B12 Mg1 . . . . 29.4(3) ?
    B1 B11 B12 Mg1 . . . . 67.2(4) ?
    B6 B11 B12 Mg1 5 . . . -72.7(4) ?
    B10 B11 B12 Mg1 . . . . 170.0(4) ?
    B9 B11 B12 Mg1 . . . . 134.7(3) ?
    Li2 B11 B12 Mg1 2_554 . . . -145.9(3) ?
    Mg2 B11 B12 Mg1 2_554 . . . -145.9(3) ?
    B2 B10 B12 B11 . . . . 140.5(3) ?
    B8 B10 B12 B11 . . . . 97.5(3) ?
    B4 B10 B12 B11 2_554 . . . -111.0(3) ?
    B9 B10 B12 B11 . . . . 34.6(3) ?
    Li1 B10 B12 B11 2_554 . . . -147.5(3) ?
    Mg1 B10 B12 B11 2_554 . . . -147.5(3) ?
    Li2 B10 B12 B11 2_554 . . . -43.6(2) ?
    Mg2 B10 B12 B11 2_554 . . . -43.6(2) ?
    B2 B10 B12 B13 . . . . -101.1(4) ?
    B8 B10 B12 B13 . . . . -144.0(4) ?
    B4 B10 B12 B13 2_554 . . . 7.4(5) ?
    B11 B10 B12 B13 . . . . 118.4(4) ?
    B9 B10 B12 B13 . . . . 153.0(4) ?
    Li1 B10 B12 B13 2_554 . . . -29.0(3) ?
    Mg1 B10 B12 B13 2_554 . . . -29.0(3) ?
    Li2 B10 B12 B13 2_554 . . . 74.8(4) ?
    Mg2 B10 B12 B13 2_554 . . . 74.8(4) ?
    B2 B10 B12 B3 . . . . 105.7(3) ?
    B8 B10 B12 B3 . . . . 62.7(4) ?
    B4 B10 B12 B3 2_554 . . . -145.9(3) ?
    B11 B10 B12 B3 . . . . -34.9(3) ?
    B9 B10 B12 B3 . . . . -0.3(4) ?
    Li1 B10 B12 B3 2_554 . . . 177.7(4) ?
    Mg1 B10 B12 B3 2_554 . . . 177.7(4) ?
    Li2 B10 B12 B3 2_554 . . . -78.5(3) ?
    Mg2 B10 B12 B3 2_554 . . . -78.5(3) ?
    B2 B10 B12 B4 . . . . 35.6(3) ?
    B8 B10 B12 B4 . . . . -7.4(4) ?
    B4 B10 B12 B4 2_554 . . . 144.0(3) ?
    B11 B10 B12 B4 . . . . -104.9(3) ?
    B9 B10 B12 B4 . . . . -70.3(3) ?
    Li1 B10 B12 B4 2_554 . . . 107.6(3) ?
    Mg1 B10 B12 B4 2_554 . . . 107.6(3) ?
    Li2 B10 B12 B4 2_554 . . . -148.6(2) ?
    Mg2 B10 B12 B4 2_554 . . . -148.6(2) ?
    B8 B10 B12 B2 . . . . -43.0(3) ?
    B4 B10 B12 B2 2_554 . . . 108.4(3) ?
    B11 B10 B12 B2 . . . . -140.5(3) ?
    B9 B10 B12 B2 . . . . -105.9(3) ?
    Li1 B10 B12 B2 2_554 . . . 72.0(2) ?
    Mg1 B10 B12 B2 2_554 . . . 72.0(2) ?
    Li2 B10 B12 B2 2_554 . . . 175.8(3) ?
    Mg2 B10 B12 B2 2_554 . . . 175.8(3) ?
    B2 B10 B12 Li1 . . . 2_554 -72.0(2) ?
    B8 B10 B12 Li1 . . . 2_554 -115.0(3) ?
    B4 B10 B12 Li1 2_554 . . 2_554 36.4(2) ?
    B11 B10 B12 Li1 . . . 2_554 147.5(3) ?
    B9 B10 B12 Li1 . . . 2_554 -178.0(3) ?
    Mg1 B10 B12 Li1 2_554 . . 2_554 0.0000(10)
                                             ?
    Li2 B10 B12 Li1 2_554 . . 2_554 103.8(2) ?
    Mg2 B10 B12 Li1 2_554 . . 2_554 103.8(2) ?
    B2 B10 B12 Mg1 . . . 2_554 -72.0(2) ?
    B8 B10 B12 Mg1 . . . 2_554 -115.0(3) ?
    B4 B10 B12 Mg1 2_554 . . 2_554 36.4(2) ?
    B11 B10 B12 Mg1 . . . 2_554 147.5(3) ?
    B9 B10 B12 Mg1 . . . 2_554 -178.0(3) ?
    Li1 B10 B12 Mg1 2_554 . . 2_554 0.0000(10)
                                             ?
    Li2 B10 B12 Mg1 2_554 . . 2_554 103.8(2) ?
    Mg2 B10 B12 Mg1 2_554 . . 2_554 103.8(2) ?
    B1 B3 B12 B11 . . . . -38.9(3) ?
    B5 B3 B12 B11 . . . . -100.2(3) ?
    B15 B3 B12 B11 4_455 . . . 109.7(4) ?
    B4 B3 B12 B11 . . . . -139.9(3) ?
    Mg1 B3 B12 B11 . . . . 149.9(3) ?
    B11 B3 B12 B10 . . . . 37.9(3) ?
    B1 B3 B12 B10 . . . . -1.0(4) ?
    B5 B3 B12 B10 . . . . -62.3(4) ?
    B15 B3 B12 B10 4_455 . . . 147.6(3) ?
    B4 B3 B12 B10 . . . . -102.0(3) ?
    Mg1 B3 B12 B10 . . . . -172.2(3) ?
    B11 B3 B12 B13 . . . . -117.8(4) ?
    B1 B3 B12 B13 . . . . -156.7(4) ?
    B5 B3 B12 B13 . . . . 142.0(3) ?
    B15 B3 B12 B13 4_455 . . . -8.1(5) ?
    B4 B3 B12 B13 . . . . 102.3(4) ?
    Mg1 B3 B12 B13 . . . . 32.1(3) ?
    B11 B3 B12 B4 . . . . 139.9(3) ?
    B1 B3 B12 B4 . . . . 101.0(3) ?
    B5 B3 B12 B4 . . . . 39.7(3) ?
    B15 B3 B12 B4 4_455 . . . -110.4(4) ?
    Mg1 B3 B12 B4 . . . . -70.2(2) ?
    B11 B3 B12 B2 . . . . 101.4(4) ?
    B1 B3 B12 B2 . . . . 62.5(4) ?
    B5 B3 B12 B2 . . . . 1.2(4) ?
    B15 B3 B12 B2 4_455 . . . -148.9(4) ?
    B4 B3 B12 B2 . . . . -38.5(3) ?
    Mg1 B3 B12 B2 . . . . -108.7(3) ?
    B11 B3 B12 Mg1 . . . . -149.9(3) ?
    B1 B3 B12 Mg1 . . . . 171.2(4) ?
    B5 B3 B12 Mg1 . . . . 109.9(3) ?
    B15 B3 B12 Mg1 4_455 . . . -40.2(3) ?
    B4 B3 B12 Mg1 . . . . 70.2(2) ?
    B10 B4 B12 B11 4_455 . . . 132.8(3) ?
    B5 B4 B12 B11 . . . . -2.1(4) ?
    B6 B4 B12 B11 . . . . -63.9(4) ?
    B2 B4 B12 B11 . . . . -103.9(4) ?
    B3 B4 B12 B11 . . . . 35.5(3) ?
    Mg2 B4 B12 B11 . . . . 8.1(7) ?
    Mg1 B4 B12 B11 . . . . 106.9(3) ?
    B10 B4 B12 B10 4_455 . . . -157.7(3) ?
    B5 B4 B12 B10 . . . . 67.4(3) ?
    B6 B4 B12 B10 . . . . 5.6(4) ?
    B2 B4 B12 B10 . . . . -34.4(3) ?
    B3 B4 B12 B10 . . . . 105.0(3) ?
    Mg2 B4 B12 B10 . . . . 77.6(6) ?
    Mg1 B4 B12 B10 . . . . 176.4(3) ?
    B10 B4 B12 B13 4_455 . . . -14.4(4) ?
    B5 B4 B12 B13 . . . . -149.4(3) ?
    B6 B4 B12 B13 . . . . 148.9(3) ?
    B2 B4 B12 B13 . . . . 108.8(3) ?
    B3 B4 B12 B13 . . . . -111.7(4) ?
    Mg2 B4 B12 B13 . . . . -139.1(5) ?
    Mg1 B4 B12 B13 . . . . -40.3(3) ?
    B10 B4 B12 B3 4_455 . . . 97.3(3) ?
    B5 B4 B12 B3 . . . . -37.6(3) ?
    B6 B4 B12 B3 . . . . -99.4(3) ?
    B2 B4 B12 B3 . . . . -139.4(3) ?
    Mg2 B4 B12 B3 . . . . -27.4(6) ?
    Mg1 B4 B12 B3 . . . . 71.4(2) ?
    B10 B4 B12 B2 4_455 . . . -123.2(3) ?
    B5 B4 B12 B2 . . . . 101.8(3) ?
    B6 B4 B12 B2 . . . . 40.0(3) ?
    B3 B4 B12 B2 . . . . 139.4(3) ?
    Mg2 B4 B12 B2 . . . . 112.0(5) ?
    Mg1 B4 B12 B2 . . . . -149.2(3) ?
    B10 B4 B12 Li1 4_455 . . 2_554 -85.6(4) ?
    B5 B4 B12 Li1 . . . 2_554 139.4(3) ?
    B6 B4 B12 Li1 . . . 2_554 77.7(3) ?
    B2 B4 B12 Li1 . . . 2_554 37.6(3) ?
    B3 B4 B12 Li1 . . . 2_554 177.1(4) ?
    Mg2 B4 B12 Li1 . . . 2_554 149.7(4) ?
    Mg1 B4 B12 Li1 . . . 2_554 -111.5(3) ?
    B10 B4 B12 Mg1 4_455 . . 2_554 -85.6(4) ?
    B5 B4 B12 Mg1 . . . 2_554 139.4(3) ?
    B6 B4 B12 Mg1 . . . 2_554 77.7(3) ?
    B2 B4 B12 Mg1 . . . 2_554 37.6(3) ?
    B3 B4 B12 Mg1 . . . 2_554 177.1(4) ?
    Mg2 B4 B12 Mg1 . . . 2_554 149.7(4) ?
    Mg1 B4 B12 Mg1 . . . 2_554 -111.5(3) ?
    B10 B4 B12 Mg1 4_455 . . . 25.9(3) ?
    B5 B4 B12 Mg1 . . . . -109.0(2) ?
    B6 B4 B12 Mg1 . . . . -170.8(3) ?
    B2 B4 B12 Mg1 . . . . 149.2(3) ?
    B3 B4 B12 Mg1 . . . . -71.4(2) ?
    Mg2 B4 B12 Mg1 . . . . -98.8(5) ?
    B10 B2 B12 B11 . . . . -38.2(3) ?
    B6 B2 B12 B11 . . . . 62.3(4) ?
    B8 B2 B12 B11 . . . . 2.7(5) ?
    B4 B2 B12 B11 . . . . 102.9(3) ?
    B23 B2 B12 B11 2_554 . . . -143.7(3) ?
    Li1 B2 B12 B11 2_554 . . . -116.1(3) ?
    Mg1 B2 B12 B11 2_554 . . . -116.1(3) ?
    B6 B2 B12 B10 . . . . 100.6(3) ?
    B8 B2 B12 B10 . . . . 41.0(3) ?
    B4 B2 B12 B10 . . . . 141.1(3) ?
    B23 B2 B12 B10 2_554 . . . -105.5(4) ?
    Li1 B2 B12 B10 2_554 . . . -77.8(2) ?
    Mg1 B2 B12 B10 2_554 . . . -77.8(2) ?
    B10 B2 B12 B13 . . . . 117.6(4) ?
    B6 B2 B12 B13 . . . . -141.8(3) ?
    B8 B2 B12 B13 . . . . 158.5(4) ?
    B4 B2 B12 B13 . . . . -101.3(4) ?
    B23 B2 B12 B13 2_554 . . . 12.1(5) ?
    Li1 B2 B12 B13 2_554 . . . 39.7(3) ?
    Mg1 B2 B12 B13 2_554 . . . 39.7(3) ?
    B10 B2 B12 B3 . . . . -100.9(3) ?
    B6 B2 B12 B3 . . . . -0.3(4) ?
    B8 B2 B12 B3 . . . . -60.0(5) ?
    B4 B2 B12 B3 . . . . 40.2(3) ?
    B23 B2 B12 B3 2_554 . . . 153.6(3) ?
    Li1 B2 B12 B3 2_554 . . . -178.8(4) ?
    Mg1 B2 B12 B3 2_554 . . . -178.8(4) ?
    B10 B2 B12 B4 . . . . -141.1(3) ?
    B6 B2 B12 B4 . . . . -40.5(3) ?
    B8 B2 B12 B4 . . . . -100.1(4) ?
    B23 B2 B12 B4 2_554 . . . 113.4(4) ?
    Li1 B2 B12 B4 2_554 . . . 141.0(3) ?
    Mg1 B2 B12 B4 2_554 . . . 141.0(3) ?
    B10 B2 B12 Li1 . . . 2_554 77.8(2) ?
    B6 B2 B12 Li1 . . . 2_554 178.4(3) ?
    B8 B2 B12 Li1 . . . 2_554 118.8(4) ?
    B4 B2 B12 Li1 . . . 2_554 -141.0(3) ?
    B23 B2 B12 Li1 2_554 . . 2_554 -27.6(3) ?
    Mg1 B2 B12 Li1 2_554 . . 2_554 0.000000 ?
    B10 B2 B12 Mg1 . . . 2_554 77.8(2) ?
    B6 B2 B12 Mg1 . . . 2_554 178.4(3) ?
    B8 B2 B12 Mg1 . . . 2_554 118.8(4) ?
    B4 B2 B12 Mg1 . . . 2_554 -141.0(3) ?
    B23 B2 B12 Mg1 2_554 . . 2_554 -27.6(3) ?
    Li1 B2 B12 Mg1 2_554 . . 2_554 0.000000 ?
    B10 B2 B12 Mg1 . . . . -171.6(3) ?
    B6 B2 B12 Mg1 . . . . -71.0(4) ?
    B8 B2 B12 Mg1 . . . . -130.6(4) ?
    B4 B2 B12 Mg1 . . . . -30.5(3) ?
    B23 B2 B12 Mg1 2_554 . . . 83.0(4) ?
    Li1 B2 B12 Mg1 2_554 . . . 110.6(4) ?
    Mg1 B2 B12 Mg1 2_554 . . . 110.6(4) ?
    B11 B12 B13 B15 . . . . 77.5(5) ?
    B10 B12 B13 B15 . . . . -5.7(6) ?
    B3 B12 B13 B15 . . . . 146.0(4) ?
    B4 B12 B13 B15 . . . . -141.5(4) ?
    B2 B12 B13 B15 . . . . -74.1(5) ?
    Li1 B12 B13 B15 2_554 . . . -35.1(4) ?
    Mg1 B12 B13 B15 2_554 . . . -35.1(4) ?
    Mg1 B12 B13 B15 . . . . 178.3(5) ?
    B11 B12 B13 B14 . . . . 148.5(4) ?
    B10 B12 B13 B14 . . . . 65.2(6) ?
    B3 B12 B13 B14 . . . . -143.1(4) ?
    B4 B12 B13 B14 . . . . -70.6(5) ?
    B2 B12 B13 B14 . . . . -3.2(6) ?
    Li1 B12 B13 B14 2_554 . . . 35.8(4) ?
    Mg1 B12 B13 B14 2_554 . . . 35.8(4) ?
    Mg1 B12 B13 B14 . . . . -110.8(4) ?
    B11 B12 B13 B16 . . . . 3.9(6) ?
    B10 B12 B13 B16 . . . . -79.4(5) ?
    B3 B12 B13 B16 . . . . 72.3(5) ?
    B4 B12 B13 B16 . . . . 144.8(3) ?
    B2 B12 B13 B16 . . . . -147.7(3) ?
    Li1 B12 B13 B16 2_554 . . . -108.8(3) ?
    Mg1 B12 B13 B16 2_554 . . . -108.8(3) ?
    Mg1 B12 B13 B16 . . . . 104.6(4) ?
    B11 B12 B13 B22 . . . . -65.9(6) ?
    B10 B12 B13 B22 . . . . -149.2(3) ?
    B3 B12 B13 B22 . . . . 2.5(5) ?
    B4 B12 B13 B22 . . . . 75.0(4) ?
    B2 B12 B13 B22 . . . . 142.4(4) ?
    Li1 B12 B13 B22 2_554 . . . -178.6(4) ?
    Mg1 B12 B13 B22 2_554 . . . -178.6(4) ?
    Mg1 B12 B13 B22 . . . . 34.8(3) ?
    B11 B12 B13 B23 . . . . -131.7(4) ?
    B10 B12 B13 B23 . . . . 145.0(3) ?
    B3 B12 B13 B23 . . . . -63.3(5) ?
    B4 B12 B13 B23 . . . . 9.2(5) ?
    B2 B12 B13 B23 . . . . 76.6(5) ?
    Li1 B12 B13 B23 2_554 . . . 115.6(4) ?
    Mg1 B12 B13 B23 2_554 . . . 115.6(4) ?
    Mg1 B12 B13 B23 . . . . -31.0(3) ?
    B11 B12 B13 Li1 . . . 2_554 112.7(4) ?
    B10 B12 B13 Li1 . . . 2_554 29.4(4) ?
    B3 B12 B13 Li1 . . . 2_554 -178.9(4) ?
    B4 B12 B13 Li1 . . . 2_554 -106.4(3) ?
    B2 B12 B13 Li1 . . . 2_554 -39.0(3) ?
    Mg1 B12 B13 Li1 2_554 . . 2_554 0.0000(10)
                                             ?
    Mg1 B12 B13 Li1 . . . 2_554 -146.6(3) ?
    B11 B12 B13 Mg1 . . . 2_554 112.7(4) ?
    B10 B12 B13 Mg1 . . . 2_554 29.4(4) ?
    B3 B12 B13 Mg1 . . . 2_554 -178.9(4) ?
    B4 B12 B13 Mg1 . . . 2_554 -106.4(3) ?
    B2 B12 B13 Mg1 . . . 2_554 -39.0(3) ?
    Li1 B12 B13 Mg1 2_554 . . 2_554 0.0000(10)
                                             ?
    Mg1 B12 B13 Mg1 . . . 2_554 -146.6(3) ?
    B11 B12 B13 Mg1 . . . . -100.7(4) ?
    B10 B12 B13 Mg1 . . . . 176.0(4) ?
    B3 B12 B13 Mg1 . . . . -32.3(3) ?
    B4 B12 B13 Mg1 . . . . 40.2(3) ?
    B2 B12 B13 Mg1 . . . . 107.6(4) ?
    Li1 B12 B13 Mg1 2_554 . . . 146.6(3) ?
    Mg1 B12 B13 Mg1 2_554 . . . 146.6(3) ?
    B12 B13 B14 B15 . . . . -110.0(4) ?
    B16 B13 B14 B15 . . . . 35.1(3) ?
    B22 B13 B14 B15 . . . . 99.4(3) ?
    B23 B13 B14 B15 . . . . 135.6(3) ?
    Li1 B13 B14 B15 2_554 . . . -75.1(3) ?
    Mg1 B13 B14 B15 2_554 . . . -75.1(3) ?
    Mg1 B13 B14 B15 . . . . 166.8(4) ?
    B15 B13 B14 B21 . . . . -97.9(4) ?
    B12 B13 B14 B21 . . . . 152.1(4) ?
    B16 B13 B14 B21 . . . . -62.8(4) ?
    B22 B13 B14 B21 . . . . 1.5(4) ?
    B23 B13 B14 B21 . . . . 37.7(3) ?
    Li1 B13 B14 B21 2_554 . . . -173.0(4) ?
    Mg1 B13 B14 B21 2_554 . . . -173.0(4) ?
    Mg1 B13 B14 B21 . . . . 68.9(4) ?
    B15 B13 B14 B18 . . . . -32.9(3) ?
    B12 B13 B14 B18 . . . . -142.9(4) ?
    B16 B13 B14 B18 . . . . 2.2(4) ?
    B22 B13 B14 B18 . . . . 66.6(4) ?
    B23 B13 B14 B18 . . . . 102.7(3) ?
    Li1 B13 B14 B18 2_554 . . . -108.0(3) ?
    Mg1 B13 B14 B18 2_554 . . . -108.0(3) ?
    Mg1 B13 B14 B18 . . . . 133.9(3) ?
    B15 B13 B14 B22 . . . 2_554 102.5(4) ?
    B12 B13 B14 B22 . . . 2_554 -7.5(6) ?
    B16 B13 B14 B22 . . . 2_554 137.6(4) ?
    B22 B13 B14 B22 . . . 2_554 -158.1(3) ?
    B23 B13 B14 B22 . . . 2_554 -121.9(4) ?
    Li1 B13 B14 B22 2_554 . . 2_554 27.4(3) ?
    Mg1 B13 B14 B22 2_554 . . 2_554 27.4(3) ?
    Mg1 B13 B14 B22 . . . 2_554 -90.7(4) ?
    B15 B13 B14 B23 . . . . -135.6(3) ?
    B12 B13 B14 B23 . . . . 114.4(4) ?
    B16 B13 B14 B23 . . . . -100.5(3) ?
    B22 B13 B14 B23 . . . . -36.2(3) ?
    Li1 B13 B14 B23 2_554 . . . 149.3(3) ?
    Mg1 B13 B14 B23 2_554 . . . 149.3(3) ?
    Mg1 B13 B14 B23 . . . . 31.2(3) ?
    B15 B13 B14 Li1 . . . 2_554 75.1(3) ?
    B12 B13 B14 Li1 . . . 2_554 -34.9(4) ?
    B16 B13 B14 Li1 . . . 2_554 110.2(3) ?
    B22 B13 B14 Li1 . . . 2_554 174.6(3) ?
    B23 B13 B14 Li1 . . . 2_554 -149.3(3) ?
    Mg1 B13 B14 Li1 2_554 . . 2_554 0.0000(10)
                                             ?
    Mg1 B13 B14 Li1 . . . 2_554 -118.1(3) ?
    B15 B13 B14 Mg1 . . . 2_554 75.1(3) ?
    B12 B13 B14 Mg1 . . . 2_554 -34.9(4) ?
    B16 B13 B14 Mg1 . . . 2_554 110.2(3) ?
    B22 B13 B14 Mg1 . . . 2_554 174.6(3) ?
    B23 B13 B14 Mg1 . . . 2_554 -149.3(3) ?
    Li1 B13 B14 Mg1 2_554 . . 2_554 0.0000(10)
                                             ?
    Mg1 B13 B14 Mg1 . . . 2_554 -118.1(3) ?
    B13 B14 B15 B17 . . . . -110.1(4) ?
    B21 B14 B15 B17 . . . . -7.0(5) ?
    B18 B14 B15 B17 . . . . 33.7(4) ?
    B22 B14 B15 B17 2_554 . . . 140.5(4) ?
    B23 B14 B15 B17 . . . . -70.6(5) ?
    Li1 B14 B15 B17 2_554 . . . 177.2(4) ?
    Mg1 B14 B15 B17 2_554 . . . 177.2(4) ?
    B21 B14 B15 B13 . . . . 103.1(4) ?
    B18 B14 B15 B13 . . . . 143.8(3) ?
    B22 B14 B15 B13 2_554 . . . -109.5(4) ?
    B23 B14 B15 B13 . . . . 39.5(3) ?
    Li1 B14 B15 B13 2_554 . . . -72.7(3) ?
    Mg1 B14 B15 B13 2_554 . . . -72.7(3) ?
    B13 B14 B15 B18 . . . . -143.8(3) ?
    B21 B14 B15 B18 . . . . -40.7(3) ?
    B22 B14 B15 B18 2_554 . . . 106.7(4) ?
    B23 B14 B15 B18 . . . . -104.3(3) ?
    Li1 B14 B15 B18 2_554 . . . 143.4(3) ?
    Mg1 B14 B15 B18 2_554 . . . 143.4(3) ?
    B13 B14 B15 B16 . . . . -35.4(3) ?
    B21 B14 B15 B16 . . . . 67.7(4) ?
    B18 B14 B15 B16 . . . . 108.4(4) ?
    B22 B14 B15 B16 2_554 . . . -144.8(3) ?
    B23 B14 B15 B16 . . . . 4.1(5) ?
    Li1 B14 B15 B16 2_554 . . . -108.1(4) ?
    Mg1 B14 B15 B16 2_554 . . . -108.1(4) ?
    B13 B14 B15 B3 . . . 2_554 102.4(4) ?
    B21 B14 B15 B3 . . . 2_554 -154.5(4) ?
    B18 B14 B15 B3 . . . 2_554 -113.8(5) ?
    B22 B14 B15 B3 2_554 . . 2_554 -7.0(6) ?
    B23 B14 B15 B3 . . . 2_554 141.9(4) ?
    Li1 B14 B15 B3 2_554 . . 2_554 29.7(4) ?
    Mg1 B14 B15 B3 2_554 . . 2_554 29.7(4) ?
    B13 B14 B15 Li1 . . . 2_554 72.7(3) ?
    B21 B14 B15 Li1 . . . 2_554 175.8(3) ?
    B18 B14 B15 Li1 . . . 2_554 -143.4(3) ?
    B22 B14 B15 Li1 2_554 . . 2_554 -36.7(3) ?
    B23 B14 B15 Li1 . . . 2_554 112.3(3) ?
    Mg1 B14 B15 Li1 2_554 . . 2_554 0.0 ?
    B13 B14 B15 Mg1 . . . 2_554 72.7(3) ?
    B21 B14 B15 Mg1 . . . 2_554 175.8(3) ?
    B18 B14 B15 Mg1 . . . 2_554 -143.4(3) ?
    B22 B14 B15 Mg1 2_554 . . 2_554 -36.7(3) ?
    B23 B14 B15 Mg1 . . . 2_554 112.3(3) ?
    Li1 B14 B15 Mg1 2_554 . . 2_554 0.0 ?
    B12 B13 B15 B17 . . . . -139.0(4) ?
    B14 B13 B15 B17 . . . . 108.0(4) ?
    B16 B13 B15 B17 . . . . -35.8(4) ?
    B22 B13 B15 B17 . . . . 9.7(5) ?
    B23 B13 B15 B17 . . . . 66.4(5) ?
    Li1 B13 B15 B17 2_554 . . . -173.7(4) ?
    Mg1 B13 B15 B17 2_554 . . . -173.7(4) ?
    Mg1 B13 B15 B17 . . . . 33.2(19) ?
    B12 B13 B15 B14 . . . . 113.0(4) ?
    B16 B13 B15 B14 . . . . -143.8(3) ?
    B22 B13 B15 B14 . . . . -98.2(3) ?
    B23 B13 B15 B14 . . . . -41.6(3) ?
    Li1 B13 B15 B14 2_554 . . . 78.3(3) ?
    Mg1 B13 B15 B14 2_554 . . . 78.3(3) ?
    Mg1 B13 B15 B14 . . . . -74.7(17) ?
    B12 B13 B15 B18 . . . . 150.1(4) ?
    B14 B13 B15 B18 . . . . 37.0(4) ?
    B16 B13 B15 B18 . . . . -106.7(4) ?
    B22 B13 B15 B18 . . . . -61.2(5) ?
    B23 B13 B15 B18 . . . . -4.5(5) ?
    Li1 B13 B15 B18 2_554 . . . 115.3(4) ?
    Mg1 B13 B15 B18 2_554 . . . 115.3(4) ?
    Mg1 B13 B15 B18 . . . . -37.7(19) ?
    B12 B13 B15 B16 . . . . -103.2(4) ?
    B14 B13 B15 B16 . . . . 143.8(3) ?
    B22 B13 B15 B16 . . . . 45.5(3) ?
    B23 B13 B15 B16 . . . . 102.2(3) ?
    Li1 B13 B15 B16 2_554 . . . -137.9(3) ?
    Mg1 B13 B15 B16 2_554 . . . -137.9(3) ?
    Mg1 B13 B15 B16 . . . . 69.0(17) ?
    B12 B13 B15 B3 . . . 2_554 -7.2(5) ?
    B14 B13 B15 B3 . . . 2_554 -120.3(4) ?
    B16 B13 B15 B3 . . . 2_554 96.0(4) ?
    B22 B13 B15 B3 . . . 2_554 141.5(3) ?
    B23 B13 B15 B3 . . . 2_554 -161.8(3) ?
    Li1 B13 B15 B3 2_554 . . 2_554 -42.0(3) ?
    Mg1 B13 B15 B3 2_554 . . 2_554 -42.0(3) ?
    Mg1 B13 B15 B3 . . . 2_554 165.0(16) ?
    B12 B13 B15 Li1 . . . 2_554 34.7(4) ?
    B14 B13 B15 Li1 . . . 2_554 -78.3(3) ?
    B16 B13 B15 Li1 . . . 2_554 137.9(3) ?
    B22 B13 B15 Li1 . . . 2_554 -176.5(3) ?
    B23 B13 B15 Li1 . . . 2_554 -119.9(3) ?
    Mg1 B13 B15 Li1 2_554 . . 2_554 0.000000 ?
    Mg1 B13 B15 Li1 . . . 2_554 -153.0(17) ?
    B12 B13 B15 Mg1 . . . 2_554 34.7(4) ?
    B14 B13 B15 Mg1 . . . 2_554 -78.3(3) ?
    B16 B13 B15 Mg1 . . . 2_554 137.9(3) ?
    B22 B13 B15 Mg1 . . . 2_554 -176.5(3) ?
    B23 B13 B15 Mg1 . . . 2_554 -119.9(3) ?
    Li1 B13 B15 Mg1 2_554 . . 2_554 0.000000 ?
    Mg1 B13 B15 Mg1 . . . 2_554 -153.0(17) ?
    B15 B13 B16 B7 . . . 5 -110.3(4) ?
    B12 B13 B16 B7 . . . 5 5.8(5) ?
    B14 B13 B16 B7 . . . 5 -143.1(4) ?
    B22 B13 B16 B7 . . . 5 121.4(4) ?
    B23 B13 B16 B7 . . . 5 147.9(3) ?
    Li1 B13 B16 B7 2_554 . . 5 -67.2(5) ?
    Mg1 B13 B16 B7 2_554 . . 5 -67.2(5) ?
    Mg1 B13 B16 B7 . . . 5 81.7(4) ?
    B15 B13 B16 B19 . . . . 90.5(3) ?
    B12 B13 B16 B19 . . . . -153.4(3) ?
    B14 B13 B16 B19 . . . . 57.7(4) ?
    B22 B13 B16 B19 . . . . -37.7(3) ?
    B23 B13 B16 B19 . . . . -11.3(4) ?
    Li1 B13 B16 B19 2_554 . . . 133.6(3) ?
    Mg1 B13 B16 B19 2_554 . . . 133.6(3) ?
    Mg1 B13 B16 B19 . . . . -77.4(4) ?
    B15 B13 B16 B22 . . . . 128.2(3) ?
    B12 B13 B16 B22 . . . . -115.7(4) ?
    B14 B13 B16 B22 . . . . 95.5(3) ?
    B23 B13 B16 B22 . . . . 26.4(3) ?
    Li1 B13 B16 B22 2_554 . . . 171.4(4) ?
    Mg1 B13 B16 B22 2_554 . . . 171.4(4) ?
    Mg1 B13 B16 B22 . . . . -39.7(3) ?
    B12 B13 B16 B15 . . . . 116.1(4) ?
    B14 B13 B16 B15 . . . . -32.7(3) ?
    B22 B13 B16 B15 . . . . -128.2(3) ?
    B23 B13 B16 B15 . . . . -101.8(3) ?
    Li1 B13 B16 B15 2_554 . . . 43.1(3) ?
    Mg1 B13 B16 B15 2_554 . . . 43.1(3) ?
    Mg1 B13 B16 B15 . . . . -167.9(4) ?
    B15 B13 B16 B17 . . . . 26.5(3) ?
    B12 B13 B16 B17 . . . . 142.7(3) ?
    B14 B13 B16 B17 . . . . -6.2(4) ?
    B22 B13 B16 B17 . . . . -101.7(3) ?
    B23 B13 B16 B17 . . . . -75.2(3) ?
    Li1 B13 B16 B17 2_554 . . . 69.7(4) ?
    Mg1 B13 B16 B17 2_554 . . . 69.7(4) ?
    Mg1 B13 B16 B17 . . . . -141.4(3) ?
    B17 B15 B16 B7 . . . 5 -106.9(4) ?
    B14 B15 B16 B7 . . . 5 143.1(4) ?
    B13 B15 B16 B7 . . . 5 107.3(4) ?
    B18 B15 B16 B7 . . . 5 -143.8(4) ?
    B3 B15 B16 B7 2_554 . . 5 -2.8(5) ?
    Li1 B15 B16 B7 2_554 . . 5 65.0(5) ?
    Mg1 B15 B16 B7 2_554 . . 5 65.0(5) ?
    B17 B15 B16 B19 . . . . 42.3(3) ?
    B14 B15 B16 B19 . . . . -67.6(4) ?
    B13 B15 B16 B19 . . . . -103.4(4) ?
    B18 B15 B16 B19 . . . . 5.5(5) ?
    B3 B15 B16 B19 2_554 . . . 146.5(3) ?
    Li1 B15 B16 B19 2_554 . . . -145.7(3) ?
    Mg1 B15 B16 B19 2_554 . . . -145.7(3) ?
    B17 B15 B16 B13 . . . . 145.7(4) ?
    B14 B15 B16 B13 . . . . 35.8(3) ?
    B18 B15 B16 B13 . . . . 108.9(4) ?
    B3 B15 B16 B13 2_554 . . . -110.1(4) ?
    Li1 B15 B16 B13 2_554 . . . -42.3(3) ?
    Mg1 B15 B16 B13 2_554 . . . -42.3(3) ?
    B17 B15 B16 B22 . . . . 102.6(3) ?
    B14 B15 B16 B22 . . . . -7.3(4) ?
    B13 B15 B16 B22 . . . . -43.1(3) ?
    B18 B15 B16 B22 . . . . 65.8(4) ?
    B3 B15 B16 B22 2_554 . . . -153.2(3) ?
    Li1 B15 B16 B22 2_554 . . . -85.4(3) ?
    Mg1 B15 B16 B22 2_554 . . . -85.4(3) ?
    B14 B15 B16 B17 . . . . -110.0(4) ?
    B13 B15 B16 B17 . . . . -145.7(4) ?
    B18 B15 B16 B17 . . . . -36.9(3) ?
    B3 B15 B16 B17 2_554 . . . 104.2(4) ?
    Li1 B15 B16 B17 2_554 . . . 172.0(4) ?
    Mg1 B15 B16 B17 2_554 . . . 172.0(4) ?
    B14 B15 B17 B24 . . . . -156.5(4) ?
    B13 B15 B17 B24 . . . . 130.7(4) ?
    B18 B15 B17 B24 . . . . -121.6(4) ?
    B16 B15 B17 B24 . . . . 96.1(3) ?
    B3 B15 B17 B24 2_554 . . . -3.6(4) ?
    B14 B15 B17 B18 . . . . -34.8(4) ?
    B13 B15 B17 B18 . . . . -107.7(4) ?
    B16 B15 B17 B18 . . . . -142.3(3) ?
    B3 B15 B17 B18 2_554 . . . 118.0(4) ?
    B14 B15 B17 B16 . . . . 107.4(4) ?
    B13 B15 B17 B16 . . . . 34.6(4) ?
    B18 B15 B17 B16 . . . . 142.3(3) ?
    B3 B15 B17 B16 2_554 . . . -99.7(3) ?
    B14 B15 B17 B19 . . . . 67.9(6) ?
    B13 B15 B17 B19 . . . . -5.0(6) ?
    B18 B15 B17 B19 . . . . 102.8(5) ?
    B16 B15 B17 B19 . . . . -39.5(5) ?
    B3 B15 B17 B19 2_554 . . . -139.2(5) ?
    B14 B15 B17 B20 . . . 8_665 9.0(5) ?
    B13 B15 B17 B20 . . . 8_665 -63.9(5) ?
    B18 B15 B17 B20 . . . 8_665 43.8(3) ?
    B16 B15 B17 B20 . . . 8_665 -98.5(3) ?
    B3 B15 B17 B20 2_554 . . 8_665 161.8(3) ?
    B24 B17 B18 B15 . . . . 80.4(4) ?
    B16 B17 B18 B15 . . . . -36.3(3) ?
    B19 B17 B18 B15 . . . . -96.2(3) ?
    B20 B17 B18 B15 8_665 . . . -129.3(3) ?
    B15 B17 B18 B8 . . . 6_565 -112.3(4) ?
    B24 B17 B18 B8 . . . 6_565 -31.9(6) ?
    B16 B17 B18 B8 . . . 6_565 -148.6(4) ?
    B19 B17 B18 B8 . . . 6_565 151.5(4) ?
    B20 B17 B18 B8 8_665 . . 6_565 118.4(5) ?
    B15 B17 B18 B14 . . . . 28.5(3) ?
    B24 B17 B18 B14 . . . . 108.9(4) ?
    B16 B17 B18 B14 . . . . -7.8(4) ?
    B19 B17 B18 B14 . . . . -67.7(4) ?
    B20 B17 B18 B14 8_665 . . . -100.8(3) ?
    B15 B17 B18 B21 . . . . 90.1(4) ?
    B24 B17 B18 B21 . . . . 170.4(4) ?
    B16 B17 B18 B21 . . . . 53.8(5) ?
    B19 B17 B18 B21 . . . . -6.1(4) ?
    B20 B17 B18 B21 8_665 . . . -39.2(3) ?
    B15 B17 B18 B20 . . . 8_665 129.3(3) ?
    B24 B17 B18 B20 . . . 8_665 -150.3(4) ?
    B16 B17 B18 B20 . . . 8_665 93.0(4) ?
    B19 B17 B18 B20 . . . 8_665 33.1(3) ?
    B14 B15 B18 B17 . . . . 145.8(4) ?
    B13 B15 B18 B17 . . . . 109.3(4) ?
    B16 B15 B18 B17 . . . . 38.5(3) ?
    B3 B15 B18 B17 2_554 . . . -95.4(4) ?
    Li1 B15 B18 B17 2_554 . . . -172.8(4) ?
    Mg1 B15 B18 B17 2_554 . . . -172.8(4) ?
    B17 B15 B18 B8 . . . 6_565 96.6(5) ?
    B14 B15 B18 B8 . . . 6_565 -117.5(5) ?
    B13 B15 B18 B8 . . . 6_565 -154.0(4) ?
    B16 B15 B18 B8 . . . 6_565 135.1(4) ?
    B3 B15 B18 B8 2_554 . . 6_565 1.3(7) ?
    Li1 B15 B18 B8 2_554 . . 6_565 -76.2(6) ?
    Mg1 B15 B18 B8 2_554 . . 6_565 -76.2(6) ?
    B17 B15 B18 B14 . . . . -145.8(4) ?
    B13 B15 B18 B14 . . . . -36.5(4) ?
    B16 B15 B18 B14 . . . . -107.3(4) ?
    B3 B15 B18 B14 2_554 . . . 118.8(4) ?
    Li1 B15 B18 B14 2_554 . . . 41.4(3) ?
    Mg1 B15 B18 B14 2_554 . . . 41.4(3) ?
    B17 B15 B18 B21 . . . . -107.3(4) ?
    B14 B15 B18 B21 . . . . 38.6(3) ?
    B13 B15 B18 B21 . . . . 2.1(5) ?
    B16 B15 B18 B21 . . . . -68.8(4) ?
    B3 B15 B18 B21 2_554 . . . 157.4(3) ?
    Li1 B15 B18 B21 2_554 . . . 79.9(4) ?
    Mg1 B15 B18 B21 2_554 . . . 79.9(4) ?
    B17 B15 B18 B20 . . . 8_665 -46.9(3) ?
    B14 B15 B18 B20 . . . 8_665 98.9(3) ?
    B13 B15 B18 B20 . . . 8_665 62.4(5) ?
    B16 B15 B18 B20 . . . 8_665 -8.4(5) ?
    B3 B15 B18 B20 2_554 . . 8_665 -142.3(3) ?
    Li1 B15 B18 B20 2_554 . . 8_665 140.3(3) ?
    Mg1 B15 B18 B20 2_554 . . 8_665 140.3(3) ?
    B15 B14 B18 B17 . . . . -29.0(3) ?
    B13 B14 B18 B17 . . . . 3.4(4) ?
    B21 B14 B18 B17 . . . . 105.2(4) ?
    B22 B14 B18 B17 2_554 . . . -133.2(4) ?
    B23 B14 B18 B17 . . . . 68.6(4) ?
    Li1 B14 B18 B17 2_554 . . . -65.2(4) ?
    Mg1 B14 B18 B17 2_554 . . . -65.2(4) ?
    B13 B14 B18 B15 . . . . 32.5(3) ?
    B21 B14 B18 B15 . . . . 134.2(4) ?
    B22 B14 B18 B15 2_554 . . . -104.2(4) ?
    B23 B14 B18 B15 . . . . 97.6(4) ?
    Li1 B14 B18 B15 2_554 . . . -36.2(3) ?
    Mg1 B14 B18 B15 2_554 . . . -36.2(3) ?
    B15 B14 B18 B8 . . . 6_565 102.7(5) ?
    B13 B14 B18 B8 . . . 6_565 135.1(5) ?
    B21 B14 B18 B8 . . . 6_565 -123.1(5) ?
    B22 B14 B18 B8 2_554 . . 6_565 -1.5(7) ?
    B23 B14 B18 B8 . . . 6_565 -159.7(4) ?
    Li1 B14 B18 B8 2_554 . . 6_565 66.5(6) ?
    Mg1 B14 B18 B8 2_554 . . 6_565 66.5(6) ?
    B15 B14 B18 B21 . . . . -134.2(4) ?
    B13 B14 B18 B21 . . . . -101.8(4) ?
    B22 B14 B18 B21 2_554 . . . 121.6(4) ?
    B23 B14 B18 B21 . . . . -36.7(3) ?
    Li1 B14 B18 B21 2_554 . . . -170.4(4) ?
    Mg1 B14 B18 B21 2_554 . . . -170.4(4) ?
    B15 B14 B18 B20 . . . 8_665 -97.5(4) ?
    B13 B14 B18 B20 . . . 8_665 -65.1(4) ?
    B21 B14 B18 B20 . . . 8_665 36.7(3) ?
    B22 B14 B18 B20 2_554 . . 8_665 158.3(3) ?
    B23 B14 B18 B20 . . . 8_665 0.0(5) ?
    Li1 B14 B18 B20 2_554 . . 8_665 -133.7(3) ?
    Mg1 B14 B18 B20 2_554 . . 8_665 -133.7(3) ?
    B7 B16 B19 B16 5 . . 8_665 -0.5(3) ?
    B13 B16 B19 B16 . . . 8_665 157.1(3) ?
    B22 B16 B19 B16 . . . 8_665 119.4(3) ?
    B15 B16 B19 B16 . . . 8_665 -147.9(3) ?
    B17 B16 B19 B16 . . . 8_665 -111.5(3) ?
    B7 B16 B19 B22 5 . . . -119.9(5) ?
    B13 B16 B19 B22 . . . . 37.7(4) ?
    B15 B16 B19 B22 . . . . 92.7(3) ?
    B17 B16 B19 B22 . . . . 129.1(5) ?
    B7 B16 B19 B22 5 . . 8_665 88.0(9) ?
    B13 B16 B19 B22 . . . 8_665 -114.3(8) ?
    B22 B16 B19 B22 . . . 8_665 -152.1(11) ?
    B15 B16 B19 B22 . . . 8_665 -59.4(9) ?
    B17 B16 B19 B22 . . . 8_665 -23.0(7) ?
    B7 B16 B19 B20 5 . . 8_665 147.4(5) ?
    B13 B16 B19 B20 . . . 8_665 -55.0(4) ?
    B22 B16 B19 B20 . . . 8_665 -92.7(5) ?
    B15 B16 B19 B20 . . . 8_665 -0.1(5) ?
    B17 B16 B19 B20 . . . 8_665 36.4(3) ?
    B7 B16 B19 B20 5 . . . -149.7(5) ?
    B13 B16 B19 B20 . . . . 7.9(4) ?
    B22 B16 B19 B20 . . . . -29.8(3) ?
    B15 B16 B19 B20 . . . . 62.9(3) ?
    B17 B16 B19 B20 . . . . 99.3(5) ?
    B7 B16 B19 B17 5 . . 8_665 -83.4(8) ?
    B13 B16 B19 B17 . . . 8_665 74.2(8) ?
    B22 B16 B19 B17 . . . 8_665 36.5(6) ?
    B15 B16 B19 B17 . . . 8_665 129.1(7) ?
    B17 B16 B19 B17 . . . 8_665 165.6(9) ?
    B7 B16 B19 B17 5 . . . 111.0(5) ?
    B13 B16 B19 B17 . . . . -91.4(3) ?
    B22 B16 B19 B17 . . . . -129.1(5) ?
    B15 B16 B19 B17 . . . . -36.5(3) ?
    B16 B19 B20 B22 8_665 . . . -124.3(4) ?
    B16 B19 B20 B22 . . . . 33.2(3) ?
    B22 B19 B20 B22 8_665 . . . 171.7(2) ?
    B20 B19 B20 B22 8_665 . . . 140.0(4) ?
    B17 B19 B20 B22 8_665 . . . -88.1(3) ?
    B17 B19 B20 B22 . . . . 97.1(3) ?
    B16 B19 B20 B23 8_665 . . . -159.2(3) ?
    B16 B19 B20 B23 . . . . -1.7(5) ?
    B22 B19 B20 B23 . . . . -34.9(3) ?
    B22 B19 B20 B23 8_665 . . . 136.8(3) ?
    B20 B19 B20 B23 8_665 . . . 105.1(4) ?
    B17 B19 B20 B23 8_665 . . . -123.0(3) ?
    B17 B19 B20 B23 . . . . 62.2(4) ?
    B16 B19 B20 B21 8_665 . . 8_665 58.0(5) ?
    B16 B19 B20 B21 . . . 8_665 -144.5(4) ?
    B22 B19 B20 B21 . . . 8_665 -177.7(4) ?
    B22 B19 B20 B21 8_665 . . 8_665 -6.0(4) ?
    B20 B19 B20 B21 8_665 . . 8_665 -37.7(2) ?
    B17 B19 B20 B21 8_665 . . 8_665 94.2(3) ?
    B17 B19 B20 B21 . . . 8_665 -80.6(3) ?
    B16 B19 B20 B21 8_665 . . . 132.8(4) ?
    B16 B19 B20 B21 . . . . -69.7(4) ?
    B22 B19 B20 B21 . . . . -102.9(4) ?
    B22 B19 B20 B21 8_665 . . . 68.8(3) ?
    B20 B19 B20 B21 8_665 . . . 37.1(2) ?
    B17 B19 B20 B21 8_665 . . . 169.1(4) ?
    B17 B19 B20 B21 . . . . -5.7(4) ?
    B16 B19 B20 B20 8_665 . . 8_665 95.7(4) ?
    B16 B19 B20 B20 . . . 8_665 -106.8(4) ?
    B22 B19 B20 B20 . . . 8_665 -140.0(4) ?
    B22 B19 B20 B20 8_665 . . 8_665 31.7(3) ?
    B17 B19 B20 B20 8_665 . . 8_665 131.9(4) ?
    B17 B19 B20 B20 . . . 8_665 -42.9(4) ?
    B16 B19 B20 B18 8_665 . . 8_665 -4.7(5) ?
    B16 B19 B20 B18 . . . 8_665 152.8(3) ?
    B22 B19 B20 B18 . . . 8_665 119.6(4) ?
    B22 B19 B20 B18 8_665 . . 8_665 -68.7(4) ?
    B20 B19 B20 B18 8_665 . . 8_665 -100.4(4) ?
    B17 B19 B20 B18 8_665 . . 8_665 31.5(3) ?
    B17 B19 B20 B18 . . . 8_665 -143.3(3) ?
    B16 B19 B20 B17 8_665 . . 8_665 -36.2(3) ?
    B16 B19 B20 B17 . . . 8_665 121.3(4) ?
    B22 B19 B20 B17 . . . 8_665 88.1(3) ?
    B22 B19 B20 B17 8_665 . . 8_665 -100.3(2) ?
    B20 B19 B20 B17 8_665 . . 8_665 -131.9(4) ?
    B17 B19 B20 B17 . . . 8_665 -174.8(3) ?
    B15 B14 B21 B24 . . . 5_465 -178.2(3) ?
    B13 B14 B21 B24 . . . 5_465 -116.2(4) ?
    B18 B14 B21 B24 . . . 5_465 141.5(4) ?
    B22 B14 B21 B24 2_554 . . 5_465 40.7(5) ?
    B23 B14 B21 B24 . . . 5_465 -78.5(3) ?
    B15 B14 B21 B25 . . . 4_465 156.4(5) ?
    B13 B14 B21 B25 . . . 4_465 -141.5(5) ?
    B18 B14 B21 B25 . . . 4_465 116.2(6) ?
    B22 B14 B21 B25 2_554 . . 4_465 15.3(9) ?
    B23 B14 B21 B25 . . . 4_465 -103.8(6) ?
    B15 B14 B21 B20 . . . 8_665 1.4(4) ?
    B13 B14 B21 B20 . . . 8_665 63.5(4) ?
    B18 B14 B21 B20 . . . 8_665 -38.8(3) ?
    B22 B14 B21 B20 2_554 . . 8_665 -139.7(4) ?
    B23 B14 B21 B20 . . . 8_665 101.2(3) ?
    B15 B14 B21 B20 . . . . -63.0(4) ?
    B13 B14 B21 B20 . . . . -0.9(4) ?
    B18 B14 B21 B20 . . . . -103.3(4) ?
    B22 B14 B21 B20 2_554 . . . 155.9(4) ?
    B23 B14 B21 B20 . . . . 36.8(3) ?
    B15 B14 B21 B18 . . . . 40.2(3) ?
    B13 B14 B21 B18 . . . . 102.3(4) ?
    B22 B14 B21 B18 2_554 . . . -100.8(4) ?
    B23 B14 B21 B18 . . . . 140.0(3) ?
    B15 B14 B21 B23 . . . . -99.8(4) ?
    B13 B14 B21 B23 . . . . -37.7(3) ?
    B18 B14 B21 B23 . . . . -140.0(3) ?
    B22 B14 B21 B23 2_554 . . . 119.1(4) ?
    B15 B14 B21 B21 . . . 8_665 -39.6(12) ?
    B13 B14 B21 B21 . . . 8_665 22.5(12) ?
    B18 B14 B21 B21 . . . 8_665 -79.9(11) ?
    B22 B14 B21 B21 2_554 . . 8_665 179.3(9) ?
    B23 B14 B21 B21 . . . 8_665 60.2(11) ?
    B22 B20 B21 B24 . . . 5_465 104.6(4) ?
    B23 B20 B21 B24 . . . 5_465 64.4(3) ?
    B21 B20 B21 B24 8_665 . . 5_465 -86.0(3) ?
    B20 B20 B21 B24 8_665 . . 5_465 -151.6(4) ?
    B18 B20 B21 B24 8_665 . . 5_465 -63.5(5) ?
    B19 B20 B21 B24 . . . 5_465 170.7(3) ?
    B17 B20 B21 B24 8_665 . . 5_465 -150.7(12) ?
    B22 B20 B21 B14 . . . . -0.1(4) ?
    B23 B20 B21 B14 . . . . -40.3(3) ?
    B21 B20 B21 B14 8_665 . . . 169.4(4) ?
    B20 B20 B21 B14 8_665 . . . 103.7(4) ?
    B18 B20 B21 B14 8_665 . . . -168.2(4) ?
    B19 B20 B21 B14 . . . . 66.0(4) ?
    B17 B20 B21 B14 8_665 . . . 104.6(13) ?
    B22 B20 B21 B25 . . . 4_465 159.7(3) ?
    B23 B20 B21 B25 . . . 4_465 119.5(3) ?
    B21 B20 B21 B25 8_665 . . 4_465 -30.8(2) ?
    B20 B20 B21 B25 8_665 . . 4_465 -96.5(3) ?
    B18 B20 B21 B25 8_665 . . 4_465 -8.3(5) ?
    B19 B20 B21 B25 . . . 4_465 -134.2(3) ?
    B17 B20 B21 B25 8_665 . . 4_465 -95.6(13) ?
    B22 B20 B21 B20 . . . 8_665 -103.8(3) ?
    B23 B20 B21 B20 . . . 8_665 -144.0(3) ?
    B21 B20 B21 B20 8_665 . . 8_665 65.7(3) ?
    B18 B20 B21 B20 8_665 . . 8_665 88.2(5) ?
    B19 B20 B21 B20 . . . 8_665 -37.7(2) ?
    B17 B20 B21 B20 8_665 . . 8_665 0.9(13) ?
    B22 B20 B21 B18 . . . . -63.7(4) ?
    B23 B20 B21 B18 . . . . -103.9(4) ?
    B21 B20 B21 B18 8_665 . . . 105.7(4) ?
    B20 B20 B21 B18 8_665 . . . 40.1(3) ?
    B18 B20 B21 B18 8_665 . . . 128.2(3) ?
    B19 B20 B21 B18 . . . . 2.3(4) ?
    B17 B20 B21 B18 8_665 . . . 41.0(15) ?
    B22 B20 B21 B23 . . . . 40.2(3) ?
    B21 B20 B21 B23 8_665 . . . -150.3(3) ?
    B20 B20 B21 B23 8_665 . . . 144.0(3) ?
    B18 B20 B21 B23 8_665 . . . -127.8(5) ?
    B19 B20 B21 B23 . . . . 106.3(3) ?
    B17 B20 B21 B23 8_665 . . . 144.9(14) ?
    B22 B20 B21 B21 . . . 8_665 -169.5(4) ?
    B23 B20 B21 B21 . . . 8_665 150.3(3) ?
    B20 B20 B21 B21 8_665 . . 8_665 -65.7(3) ?
    B18 B20 B21 B21 8_665 . . 8_665 22.5(4) ?
    B19 B20 B21 B21 . . . 8_665 -103.4(3) ?
    B17 B20 B21 B21 8_665 . . 8_665 -64.7(13) ?
    B17 B18 B21 B24 . . . 5_465 -161.3(4) ?
    B15 B18 B21 B24 . . . 5_465 -103.0(5) ?
    B8 B18 B21 B24 6_565 . . 5_465 48.0(8) ?
    B14 B18 B21 B24 . . . 5_465 -66.1(5) ?
    B20 B18 B21 B24 8_665 . . 5_465 156.2(6) ?
    B17 B18 B21 B14 . . . . -95.2(4) ?
    B15 B18 B21 B14 . . . . -36.9(3) ?
    B8 B18 B21 B14 6_565 . . . 114.1(6) ?
    B20 B18 B21 B14 8_665 . . . -137.7(4) ?
    B17 B18 B21 B25 . . . 4_465 122.6(4) ?
    B15 B18 B21 B25 . . . 4_465 -179.0(4) ?
    B8 B18 B21 B25 6_565 . . 4_465 -28.1(8) ?
    B14 B18 B21 B25 . . . 4_465 -142.2(5) ?
    B20 B18 B21 B25 8_665 . . 4_465 80.2(4) ?
    B17 B18 B21 B20 . . . 8_665 42.4(3) ?
    B15 B18 B21 B20 . . . 8_665 100.8(4) ?
    B8 B18 B21 B20 6_565 . . 8_665 -108.3(6) ?
    B14 B18 B21 B20 . . . 8_665 137.7(4) ?
    B17 B18 B21 B20 . . . . 2.5(5) ?
    B15 B18 B21 B20 . . . . 60.9(4) ?
    B8 B18 B21 B20 6_565 . . . -148.2(5) ?
    B14 B18 B21 B20 . . . . 97.7(4) ?
    B20 B18 B21 B20 8_665 . . . -39.9(3) ?
    B17 B18 B21 B23 . . . . -57.1(4) ?
    B15 B18 B21 B23 . . . . 1.3(4) ?
    B8 B18 B21 B23 6_565 . . . 152.2(5) ?
    B14 B18 B21 B23 . . . . 38.1(3) ?
    B20 B18 B21 B23 8_665 . . . -99.5(3) ?
    B17 B18 B21 B21 . . . 8_665 60.9(4) ?
    B15 B18 B21 B21 . . . 8_665 119.2(3) ?
    B8 B18 B21 B21 6_565 . . 8_665 -89.8(6) ?
    B14 B18 B21 B21 . . . 8_665 156.1(3) ?
    B20 B18 B21 B21 8_665 . . 8_665 18.5(3) ?
    B21 B20 B22 B23 . . . . -42.1(3) ?
    B20 B20 B22 B23 8_665 . . . -105.3(4) ?
    B18 B20 B22 B23 8_665 . . . 126.4(4) ?
    B19 B20 B22 B23 . . . . -142.0(3) ?
    B17 B20 B22 B23 8_665 . . . 153.3(3) ?
    B23 B20 B22 B19 . . . . 142.0(3) ?
    B21 B20 B22 B19 . . . . 99.9(3) ?
    B20 B20 B22 B19 8_665 . . . 36.7(3) ?
    B18 B20 B22 B19 8_665 . . . -91.5(4) ?
    B17 B20 B22 B19 8_665 . . . -64.7(2) ?
    B23 B20 B22 B13 . . . . 43.2(3) ?
    B21 B20 B22 B13 . . . . 1.1(4) ?
    B20 B20 B22 B13 8_665 . . . -62.1(4) ?
    B18 B20 B22 B13 8_665 . . . 169.6(4) ?
    B19 B20 B22 B13 . . . . -98.8(3) ?
    B17 B20 B22 B13 8_665 . . . -163.5(3) ?
    B23 B20 B22 B16 . . . . 107.9(4) ?
    B21 B20 B22 B16 . . . . 65.8(4) ?
    B20 B20 B22 B16 8_665 . . . 2.6(5) ?
    B18 B20 B22 B16 8_665 . . . -125.7(4) ?
    B19 B20 B22 B16 . . . . -34.1(3) ?
    B17 B20 B22 B16 8_665 . . . -98.8(3) ?
    B23 B20 B22 B14 . . . 4_455 -109.9(4) ?
    B21 B20 B22 B14 . . . 4_455 -152.0(4) ?
    B20 B20 B22 B14 8_665 . . 4_455 144.9(4) ?
    B18 B20 B22 B14 8_665 . . 4_455 16.6(6) ?
    B19 B20 B22 B14 . . . 4_455 108.1(4) ?
    B17 B20 B22 B14 8_665 . . 4_455 43.5(4) ?
    B23 B20 B22 Mg1 . . . . -28.5(3) ?
    B21 B20 B22 Mg1 . . . . -70.6(4) ?
    B20 B20 B22 Mg1 8_665 . . . -133.8(3) ?
    B18 B20 B22 Mg1 8_665 . . . 97.9(5) ?
    B19 B20 B22 Mg1 . . . . -170.5(4) ?
    B17 B20 B22 Mg1 8_665 . . . 124.8(4) ?
    B16 B19 B22 B20 8_665 . . . 88.9(8) ?
    B16 B19 B22 B20 . . . . -143.1(4) ?
    B22 B19 B22 B20 8_665 . . . -19.1(2) ?
    B20 B19 B22 B20 8_665 . . . -34.6(4) ?
    B17 B19 B22 B20 8_665 . . . 67.8(3) ?
    B17 B19 B22 B20 . . . . -98.3(6) ?
    B16 B19 B22 B23 8_665 . . . 126.3(8) ?
    B16 B19 B22 B23 . . . . -105.7(4) ?
    B22 B19 B22 B23 8_665 . . . 18.3(3) ?
    B20 B19 B22 B23 8_665 . . . 2.8(4) ?
    B20 B19 B22 B23 . . . . 37.4(3) ?
    B17 B19 B22 B23 8_665 . . . 105.2(4) ?
    B17 B19 B22 B23 . . . . -61.0(7) ?
    B16 B19 B22 B13 8_665 . . . -165.6(7) ?
    B16 B19 B22 B13 . . . . -37.6(4) ?
    B22 B19 B22 B13 8_665 . . . 86.4(3) ?
    B20 B19 B22 B13 8_665 . . . 71.0(4) ?
    B20 B19 B22 B13 . . . . 105.5(3) ?
    B17 B19 B22 B13 8_665 . . . 173.4(3) ?
    B17 B19 B22 B13 . . . . 7.2(7) ?
    B16 B19 B22 B16 8_665 . . . -128.0(11) ?
    B22 B19 B22 B16 8_665 . . . 124.0(3) ?
    B20 B19 B22 B16 8_665 . . . 108.5(2) ?
    B20 B19 B22 B16 . . . . 143.1(4) ?
    B17 B19 B22 B16 8_665 . . . -149.1(5) ?
    B17 B19 B22 B16 . . . . 44.8(4) ?
    B16 B19 B22 B14 8_665 . . 4_455 -27.7(11) ?
    B16 B19 B22 B14 . . . 4_455 100.2(4) ?
    B22 B19 B22 B14 8_665 . . 4_455 -135.7(3) ?
    B20 B19 B22 B14 8_665 . . 4_455 -151.2(3) ?
    B20 B19 B22 B14 . . . 4_455 -116.7(5) ?
    B17 B19 B22 B14 8_665 . . 4_455 -48.8(5) ?
    B17 B19 B22 B14 . . . 4_455 145.0(5) ?
    B16 B19 B22 Mg1 8_665 . . . -142(2) ?
    B16 B19 B22 Mg1 . . . . -14(3) ?
    B22 B19 B22 Mg1 8_665 . . . 110(3) ?
    B20 B19 B22 Mg1 8_665 . . . 94(3) ?
    B20 B19 B22 Mg1 . . . . 129(3) ?
    B17 B19 B22 Mg1 8_665 . . . -163(3) ?
    B17 B19 B22 Mg1 . . . . 31(3) ?
    B15 B13 B22 B20 . . . . 58.6(4) ?
    B12 B13 B22 B20 . . . . -152.8(4) ?
    B14 B13 B22 B20 . . . . -1.6(5) ?
    B16 B13 B22 B20 . . . . 105.9(4) ?
    B23 B13 B22 B20 . . . . -42.7(3) ?
    Mg1 B13 B22 B20 . . . . -116.0(4) ?
    B15 B13 B22 B23 . . . . 101.3(3) ?
    B12 B13 B22 B23 . . . . -110.1(4) ?
    B14 B13 B22 B23 . . . . 41.0(3) ?
    B16 B13 B22 B23 . . . . 148.6(3) ?
    Mg1 B13 B22 B23 . . . . -73.4(3) ?
    B15 B13 B22 B19 . . . . -9.9(6) ?
    B12 B13 B22 B19 . . . . 138.7(6) ?
    B14 B13 B22 B19 . . . . -70.2(5) ?
    B16 B13 B22 B19 . . . . 37.3(5) ?
    B23 B13 B22 B19 . . . . -111.2(5) ?
    Mg1 B13 B22 B19 . . . . 175.4(5) ?
    B15 B13 B22 B16 . . . . -47.3(3) ?
    B12 B13 B22 B16 . . . . 101.4(4) ?
    B14 B13 B22 B16 . . . . -107.5(4) ?
    B23 B13 B22 B16 . . . . -148.6(3) ?
    Mg1 B13 B22 B16 . . . . 138.1(3) ?
    B15 B13 B22 B14 . . . 4_455 -147.0(4) ?
    B12 B13 B22 B14 . . . 4_455 1.6(5) ?
    B14 B13 B22 B14 . . . 4_455 152.7(4) ?
    B16 B13 B22 B14 . . . 4_455 -99.7(4) ?
    B23 B13 B22 B14 . . . 4_455 111.7(4) ?
    Mg1 B13 B22 B14 . . . 4_455 38.3(3) ?
    B15 B13 B22 Mg1 . . . . 174.6(4) ?
    B12 B13 B22 Mg1 . . . . -36.7(4) ?
    B14 B13 B22 Mg1 . . . . 114.4(3) ?
    B16 B13 B22 Mg1 . . . . -138.1(3) ?
    B23 B13 B22 Mg1 . . . . 73.4(3) ?
    B7 B16 B22 B20 5 . . . 151.5(4) ?
    B19 B16 B22 B20 . . . . 36.3(5) ?
    B13 B16 B22 B20 . . . . -100.9(4) ?
    B15 B16 B22 B20 . . . . -61.2(4) ?
    B17 B16 B22 B20 . . . . -9.1(4) ?
    B7 B16 B22 B23 5 . . . -138.8(4) ?
    B19 B16 B22 B23 . . . . 106.0(5) ?
    B13 B16 B22 B23 . . . . -31.3(3) ?
    B15 B16 B22 B23 . . . . 8.4(4) ?
    B17 B16 B22 B23 . . . . 60.6(4) ?
    B7 B16 B22 B19 5 . . . 115.2(6) ?
    B13 B16 B22 B19 . . . . -137.2(5) ?
    B15 B16 B22 B19 . . . . -97.5(5) ?
    B17 B16 B22 B19 . . . . -45.4(4) ?
    B7 B16 B22 B13 5 . . . -107.6(5) ?
    B19 B16 B22 B13 . . . . 137.2(5) ?
    B15 B16 B22 B13 . . . . 39.7(3) ?
    B17 B16 B22 B13 . . . . 91.8(3) ?
    B7 B16 B22 B14 5 . . 4_455 4.8(6) ?
    B19 B16 B22 B14 . . . 4_455 -110.5(5) ?
    B13 B16 B22 B14 . . . 4_455 112.3(4) ?
    B15 B16 B22 B14 . . . 4_455 152.0(3) ?
    B17 B16 B22 B14 . . . 4_455 -155.8(3) ?
    B7 B16 B22 Mg1 5 . . . -67.5(5) ?
    B19 B16 B22 Mg1 . . . . 177.3(5) ?
    B13 B16 B22 Mg1 . . . . 40.1(3) ?
    B15 B16 B22 Mg1 . . . . 79.8(3) ?
    B17 B16 B22 Mg1 . . . . 131.9(3) ?
    B19 B22 B23 B20 . . . . -38.2(3) ?
    B13 B22 B23 B20 . . . . -134.4(3) ?
    B16 B22 B23 B20 . . . . -104.4(4) ?
    B14 B22 B23 B20 4_455 . . . 115.2(4) ?
    Mg1 B22 B23 B20 . . . . 153.3(3) ?
    B20 B22 B23 B13 . . . . 134.4(3) ?
    B19 B22 B23 B13 . . . . 96.2(3) ?
    B16 B22 B23 B13 . . . . 29.9(3) ?
    B14 B22 B23 B13 4_455 . . . -110.4(4) ?
    Mg1 B22 B23 B13 . . . . -72.3(2) ?
    B20 B22 B23 B2 . . . 4_455 -115.9(4) ?
    B19 B22 B23 B2 . . . 4_455 -154.1(3) ?
    B13 B22 B23 B2 . . . 4_455 109.7(4) ?
    B16 B22 B23 B2 . . . 4_455 139.6(4) ?
    B14 B22 B23 B2 4_455 . . 4_455 -0.7(5) ?
    Mg1 B22 B23 B2 . . . 4_455 37.4(3) ?
    B20 B22 B23 B21 . . . . 39.6(3) ?
    B19 B22 B23 B21 . . . . 1.5(4) ?
    B13 B22 B23 B21 . . . . -94.7(3) ?
    B16 B22 B23 B21 . . . . -64.8(4) ?
    B14 B22 B23 B21 4_455 . . . 154.8(3) ?
    Mg1 B22 B23 B21 . . . . -167.0(3) ?
    B20 B22 B23 B14 . . . . 97.9(3) ?
    B19 B22 B23 B14 . . . . 59.7(4) ?
    B13 B22 B23 B14 . . . . -36.5(3) ?
    B16 B22 B23 B14 . . . . -6.6(4) ?
    B14 B22 B23 B14 4_455 . . . -146.9(4) ?
    Mg1 B22 B23 B14 . . . . -108.8(3) ?
    B20 B22 B23 Mg1 . . . . -153.3(3) ?
    B19 B22 B23 Mg1 . . . . 168.5(4) ?
    B13 B22 B23 Mg1 . . . . 72.3(2) ?
    B16 B22 B23 Mg1 . . . . 102.2(3) ?
    B14 B22 B23 Mg1 4_455 . . . -38.1(3) ?
    B21 B20 B23 B22 8_665 . . . 170.5(5) ?
    B21 B20 B23 B22 . . . . 135.0(3) ?
    B20 B20 B23 B22 8_665 . . . 101.8(3) ?
    B18 B20 B23 B22 8_665 . . . -108.3(5) ?
    B19 B20 B23 B22 . . . . 36.0(3) ?
    B17 B20 B23 B22 8_665 . . . -33.7(4) ?
    B22 B20 B23 B13 . . . . -41.2(3) ?
    B21 B20 B23 B13 8_665 . . . 129.3(4) ?
    B21 B20 B23 B13 . . . . 93.8(3) ?
    B20 B20 B23 B13 8_665 . . . 60.6(3) ?
    B18 B20 B23 B13 8_665 . . . -149.5(4) ?
    B19 B20 B23 B13 . . . . -5.2(4) ?
    B17 B20 B23 B13 8_665 . . . -74.9(5) ?
    B22 B20 B23 B2 . . . 4_455 105.3(4) ?
    B21 B20 B23 B2 8_665 . . 4_455 -84.3(5) ?
    B21 B20 B23 B2 . . . 4_455 -119.7(4) ?
    B20 B20 B23 B2 8_665 . . 4_455 -152.9(3) ?
    B18 B20 B23 B2 8_665 . . 4_455 -3.0(7) ?
    B19 B20 B23 B2 . . . 4_455 141.3(4) ?
    B17 B20 B23 B2 8_665 . . 4_455 71.6(6) ?
    B22 B20 B23 B21 . . . . -135.0(3) ?
    B21 B20 B23 B21 8_665 . . . 35.4(4) ?
    B20 B20 B23 B21 8_665 . . . -33.2(2) ?
    B18 B20 B23 B21 8_665 . . . 116.7(5) ?
    B19 B20 B23 B21 . . . . -99.0(4) ?
    B17 B20 B23 B21 8_665 . . . -168.7(5) ?
    B22 B20 B23 B14 . . . . -98.3(3) ?
    B21 B20 B23 B14 8_665 . . . 72.2(5) ?
    B21 B20 B23 B14 . . . . 36.7(3) ?
    B20 B20 B23 B14 8_665 . . . 3.5(3) ?
    B18 B20 B23 B14 8_665 . . . 153.4(4) ?
    B19 B20 B23 B14 . . . . -62.3(4) ?
    B17 B20 B23 B14 8_665 . . . -132.0(4) ?
    B22 B20 B23 Mg1 . . . . 28.1(3) ?
    B21 B20 B23 Mg1 8_665 . . . -161.5(3) ?
    B21 B20 B23 Mg1 . . . . 163.1(4) ?
    B20 B20 B23 Mg1 8_665 . . . 129.9(2) ?
    B18 B20 B23 Mg1 8_665 . . . -80.2(5) ?
    B19 B20 B23 Mg1 . . . . 64.1(4) ?
    B17 B20 B23 Mg1 8_665 . . . -5.6(6) ?
    B15 B13 B23 B22 . . . . -96.7(4) ?
    B12 B13 B23 B22 . . . . 109.0(4) ?
    B14 B13 B23 B22 . . . . -135.3(3) ?
    B16 B13 B23 B22 . . . . -28.7(3) ?
    Li1 B13 B23 B22 2_554 . . . -170.2(4) ?
    Mg1 B13 B23 B22 2_554 . . . -170.2(4) ?
    Mg1 B13 B23 B22 . . . . 75.8(3) ?
    B15 B13 B23 B20 . . . . -57.8(4) ?
    B12 B13 B23 B20 . . . . 147.9(4) ?
    B14 B13 B23 B20 . . . . -96.4(3) ?
    B16 B13 B23 B20 . . . . 10.2(4) ?
    B22 B13 B23 B20 . . . . 38.9(3) ?
    Li1 B13 B23 B20 2_554 . . . -131.3(3) ?
    Mg1 B13 B23 B20 2_554 . . . -131.3(3) ?
    Mg1 B13 B23 B20 . . . . 114.8(3) ?
    B15 B13 B23 B2 . . . 4_455 153.1(3) ?
    B12 B13 B23 B2 . . . 4_455 -1.2(5) ?
    B14 B13 B23 B2 . . . 4_455 114.5(4) ?
    B16 B13 B23 B2 . . . 4_455 -138.9(3) ?
    B22 B13 B23 B2 . . . 4_455 -110.2(4) ?
    Li1 B13 B23 B2 2_554 . . 4_455 79.6(4) ?
    Mg1 B13 B23 B2 2_554 . . 4_455 79.6(4) ?
    Mg1 B13 B23 B2 . . . 4_455 -34.4(3) ?
    B15 B13 B23 B21 . . . . 4.6(4) ?
    B12 B13 B23 B21 . . . . -149.7(4) ?
    B14 B13 B23 B21 . . . . -34.0(3) ?
    B16 B13 B23 B21 . . . . 72.6(4) ?
    B22 B13 B23 B21 . . . . 101.3(3) ?
    Li1 B13 B23 B21 2_554 . . . -68.9(4) ?
    Mg1 B13 B23 B21 2_554 . . . -68.9(4) ?
    Mg1 B13 B23 B21 . . . . 177.1(3) ?
    B15 B13 B23 B14 . . . . 38.6(3) ?
    B12 B13 B23 B14 . . . . -115.7(4) ?
    B16 B13 B23 B14 . . . . 106.6(4) ?
    B22 B13 B23 B14 . . . . 135.3(3) ?
    Li1 B13 B23 B14 2_554 . . . -34.9(3) ?
    Mg1 B13 B23 B14 2_554 . . . -34.9(3) ?
    Mg1 B13 B23 B14 . . . . -148.9(3) ?
    B15 B13 B23 Mg1 . . . . -172.5(4) ?
    B12 B13 B23 Mg1 . . . . 33.1(3) ?
    B14 B13 B23 Mg1 . . . . 148.9(3) ?
    B16 B13 B23 Mg1 . . . . -104.6(3) ?
    B22 B13 B23 Mg1 . . . . -75.8(3) ?
    Li1 B13 B23 Mg1 2_554 . . . 114.0(4) ?
    Mg1 B13 B23 Mg1 2_554 . . . 114.0(4) ?
    B24 B21 B23 B22 5_465 . . . -160.8(3) ?
    B14 B21 B23 B22 . . . . 97.5(3) ?
    B25 B21 B23 B22 4_465 . . . -119.3(4) ?
    B20 B21 B23 B22 8_665 . . . -5.4(4) ?
    B20 B21 B23 B22 . . . . -38.2(3) ?
    B18 B21 B23 B22 . . . . 60.5(4) ?
    B21 B21 B23 B22 8_665 . . . -62.7(3) ?
    B24 B21 B23 B20 5_465 . . . -122.6(3) ?
    B14 B21 B23 B20 . . . . 135.7(3) ?
    B25 B21 B23 B20 4_465 . . . -81.1(4) ?
    B20 B21 B23 B20 8_665 . . . 32.8(3) ?
    B18 B21 B23 B20 . . . . 98.7(4) ?
    B21 B21 B23 B20 8_665 . . . -24.5(2) ?
    B24 B21 B23 B13 5_465 . . . 135.2(3) ?
    B14 B21 B23 B13 . . . . 33.5(3) ?
    B25 B21 B23 B13 4_465 . . . 176.7(3) ?
    B20 B21 B23 B13 8_665 . . . -69.4(4) ?
    B20 B21 B23 B13 . . . . -102.3(3) ?
    B18 B21 B23 B13 . . . . -3.6(4) ?
    B21 B21 B23 B13 8_665 . . . -126.8(2) ?
    B24 B21 B23 B2 5_465 . . 4_455 -8.6(5) ?
    B14 B21 B23 B2 . . . 4_455 -110.3(4) ?
    B25 B21 B23 B2 4_465 . . 4_455 32.9(6) ?
    B20 B21 B23 B2 8_665 . . 4_455 146.8(4) ?
    B20 B21 B23 B2 . . . 4_455 114.0(4) ?
    B18 B21 B23 B2 . . . 4_455 -147.3(4) ?
    B21 B21 B23 B2 8_665 . . 4_455 89.5(4) ?
    B24 B21 B23 B14 5_465 . . . 101.7(3) ?
    B25 B21 B23 B14 4_465 . . . 143.2(4) ?
    B20 B21 B23 B14 8_665 . . . -102.9(4) ?
    B20 B21 B23 B14 . . . . -135.7(3) ?
    B18 B21 B23 B14 . . . . -37.0(3) ?
    B21 B21 B23 B14 8_665 . . . -160.3(3) ?
    B24 B21 B23 Mg1 5_465 . . . 145.3(12) ?
    B14 B21 B23 Mg1 . . . . 43.6(13) ?
    B25 B21 B23 Mg1 4_465 . . . -173.1(11) ?
    B20 B21 B23 Mg1 8_665 . . . -59.3(13) ?
    B20 B21 B23 Mg1 . . . . -92.1(13) ?
    B18 B21 B23 Mg1 . . . . 6.6(14) ?
    B21 B21 B23 Mg1 8_665 . . . -116.6(12) ?
    B15 B17 B24 B25 . . . . -94.3(8) ?
    B18 B17 B24 B25 . . . . -155.2(7) ?
    B16 B17 B24 B25 . . . . -31.2(8) ?
    B19 B17 B24 B25 . . . . 20.4(10) ?
    B20 B17 B24 B25 8_665 . . . 120.2(10) ?
    B15 B17 B24 B21 . . . 5_565 -170.9(3) ?
    B18 B17 B24 B21 . . . 5_565 128.1(4) ?
    B16 B17 B24 B21 . . . 5_565 -107.9(4) ?
    B19 B17 B24 B21 . . . 5_565 -56.3(5) ?
    B20 B17 B24 B21 8_665 . . 5_565 43.6(10) ?
    B15 B17 B24 B1 . . . 2_554 1.1(5) ?
    B18 B17 B24 B1 . . . 2_554 -59.9(6) ?
    B16 B17 B24 B1 . . . 2_554 64.2(5) ?
    B19 B17 B24 B1 . . . 2_554 115.7(4) ?
    B20 B17 B24 B1 8_665 . . 2_554 -144.4(7) ?
    B17 B24 B25 B21 . . . 5_565 -90.6(8) ?
    B1 B24 B25 B21 2_554 . . 5_565 151.4(3) ?
    B21 B24 B25 B21 5_565 . . 2_654 -43.1(4) ?
    B17 B24 B25 B21 . . . 2_654 -133.7(6) ?
    B1 B24 B25 B21 2_554 . . 2_654 108.3(2) ?
    B21 B24 B25 B1 5_565 . . 2_554 -151.4(3) ?
    B17 B24 B25 B1 . . . 2_554 118.0(7) ?
    B21 B24 B25 B1 5_565 . . 5 107.4(3) ?
    B17 B24 B25 B1 . . . 5 16.8(9) ?
    B1 B24 B25 B1 2_554 . . 5 -101.2(5) ?
    B1 B5 Mg2 B5 . . . 8 -26.7(13) ?
    B7 B5 Mg2 B5 . . . 8 105.6(4) ?
    B3 B5 Mg2 B5 . . . 8 -104.3(4) ?
    B4 B5 Mg2 B5 . . . 8 -148.6(3) ?
    B6 B5 Mg2 B5 . . . 8 148.4(3) ?
    B1 B5 Mg2 B4 . . . . 121.9(15) ?
    B7 B5 Mg2 B4 . . . . -105.8(3) ?
    B3 B5 Mg2 B4 . . . . 44.3(2) ?
    B5 B5 Mg2 B4 8 . . . 148.6(3) ?
    B6 B5 Mg2 B4 . . . . -63.0(2) ?
    B1 B5 Mg2 B4 . . . 8 -53.3(15) ?
    B7 B5 Mg2 B4 . . . 8 79.0(3) ?
    B3 B5 Mg2 B4 . . . 8 -130.9(3) ?
    B5 B5 Mg2 B4 8 . . 8 -26.6(3) ?
    B4 B5 Mg2 B4 . . . 8 -175.21(9) ?
    B6 B5 Mg2 B4 . . . 8 121.8(2) ?
    B1 B5 Mg2 B10 . . . 5_455 -107.1(14) ?
    B7 B5 Mg2 B10 . . . 5_455 25.1(4) ?
    B3 B5 Mg2 B10 . . . 5_455 175.2(2) ?
    B5 B5 Mg2 B10 8 . . 5_455 -80.5(3) ?
    B4 B5 Mg2 B10 . . . 5_455 130.9(2) ?
    B6 B5 Mg2 B10 . . . 5_455 67.9(3) ?
    B1 B5 Mg2 B10 . . . 4_455 98.1(15) ?
    B7 B5 Mg2 B10 . . . 4_455 -129.6(3) ?
    B3 B5 Mg2 B10 . . . 4_455 20.4(3) ?
    B5 B5 Mg2 B10 8 . . 4_455 124.8(2) ?
    B4 B5 Mg2 B10 . . . 4_455 -23.83(16) ?
    B6 B5 Mg2 B10 . . . 4_455 -86.8(2) ?
    B1 B5 Mg2 B11 . . . 5_455 -152.8(15) ?
    B7 B5 Mg2 B11 . . . 5_455 -20.5(3) ?
    B3 B5 Mg2 B11 . . . 5_455 129.6(3) ?
    B5 B5 Mg2 B11 8 . . 5_455 -126.1(2) ?
    B4 B5 Mg2 B11 . . . 5_455 85.31(18) ?
    B6 B5 Mg2 B11 . . . 5_455 22.3(2) ?
    B1 B5 Mg2 B11 . . . 4_455 49.6(15) ?
    B7 B5 Mg2 B11 . . . 4_455 -178.1(3) ?
    B3 B5 Mg2 B11 . . . 4_455 -28.0(4) ?
    B5 B5 Mg2 B11 8 . . 4_455 76.3(3) ?
    B4 B5 Mg2 B11 . . . 4_455 -72.3(2) ?
    B6 B5 Mg2 B11 . . . 4_455 -135.3(3) ?
    B1 B5 Mg2 B6 . . . 8 -1.0(15) ?
    B7 B5 Mg2 B6 . . . 8 131.3(3) ?
    B3 B5 Mg2 B6 . . . 8 -78.7(3) ?
    B5 B5 Mg2 B6 8 . . 8 25.7(3) ?
    B4 B5 Mg2 B6 . . . 8 -122.94(18) ?
    B6 B5 Mg2 B6 . . . 8 174.04(11) ?
    B1 B5 Mg2 B6 . . . . -175.1(15) ?
    B7 B5 Mg2 B6 . . . . -42.8(3) ?
    B3 B5 Mg2 B6 . . . . 107.3(3) ?
    B5 B5 Mg2 B6 8 . . . -148.4(3) ?
    B4 B5 Mg2 B6 . . . . 63.0(2) ?
    B1 B5 Mg2 B9 . . . 5_455 -169.7(14) ?
    B7 B5 Mg2 B9 . . . 5_455 -37.4(5) ?
    B3 B5 Mg2 B9 . . . 5_455 112.7(3) ?
    B5 B5 Mg2 B9 8 . . 5_455 -143.0(3) ?
    B4 B5 Mg2 B9 . . . 5_455 68.4(3) ?
    B6 B5 Mg2 B9 . . . 5_455 5.4(4) ?
    B1 B5 Mg2 B9 . . . 4_455 111.7(15) ?
    B7 B5 Mg2 B9 . . . 4_455 -116.0(3) ?
    B3 B5 Mg2 B9 . . . 4_455 34.0(5) ?
    B5 B5 Mg2 B9 8 . . 4_455 138.4(3) ?
    B4 B5 Mg2 B9 . . . 4_455 -10.2(4) ?
    B6 B5 Mg2 B9 . . . 4_455 -73.3(4) ?
_shelx_space_group_comment
;
The symmetry employed for this shelxl refinement is uniquely defined
by the following loop, which should always be used as a source of
symmetry information in preference to the above space-group names.
They are only intended as comments.
;
_shelx_estimated_absorpt_T_min     0.989
_shelx_estimated_absorpt_T_max     0.995
_shelx_hkl_file
;
   1   1   0 1674.28   27.28
   2   0   0  897.67   46.80
   2   1   0  113.73    9.66
   2   2   0  192.26   12.12
   3   1   0  270.04    0.32
   3   2   0   53.88   10.40
   3   3   0  453.80   40.22
   4   0   0  198.29   34.38
   4   1   0 1031.25   45.32
   4   2   0   89.89   16.01
   4   3   0   11.61    3.82
   4   4   0    9.83    2.33
   5   1   0    0.72    1.99
   5   2   0   14.31    5.31
   5   3   0  321.80   21.02
   5   4   0   12.72    4.99
   5   5   0   41.15    8.28
   6   0   0   18.39    8.70
   6   1   0  114.41   15.07
   6   2   0  207.07   20.27
   6   3   0    1.75    1.91
   6   4   0   17.13    5.84
   6   5   0  321.98   25.37
   6   6   0  217.94   20.81
   7   1   0   15.09    5.52
   7   2   0   53.90    9.76
   7   3   0    8.28    4.04
   7   4   0  620.75   35.13
   7   5   0   26.91    7.32
   7   6   0    1.40    1.70
   7   7   0   18.14    6.05
   8   0   0    0.87    1.27
   8   1   0 1137.68   33.75
   8   2   0   22.04    6.58
   8   3   0  109.65   14.75
   8   4   0   17.00    5.84
   8   5   0    0.17    0.54
   8   6   0   24.71    7.01
   8   7   0   20.99    6.47
   8   8   0   38.54    8.81
   9   1   0    5.75    3.39
   9   2   0    0.27    0.75
   9   3   0    3.47    2.66
   9   4   0   10.67    4.56
   9   5   0   55.97   10.61
   9   6   0    1.90    1.91
   9   7   0   27.17    7.32
   9   8   0   11.22    4.78
   9   9   0    1.68    1.81
  10   0   0    7.32    2.44
  10   1   0  435.74   17.52
  10   2   0   30.41    7.74
  10   3   0    0.19    0.64
  10   4   0    3.15    2.54
  10   5   0   31.36    7.85
  10   6   0    0.85    1.27
  10   7   0   84.36   12.95
  10   8   0    1.04    1.38
  11   1   0    6.50    3.60
  11   2   0    0.73    1.17
  11   3   0  133.50   16.34
  11   4   0   29.28    7.64
  11   5   0   18.58    6.05
  11   6   0    0.57    1.06
  11   7   0    4.25    2.87
  12   0   0  620.94   26.01
  12   1   0  174.03   18.58
  12   2   0    3.43    1.06
  12   3   0   41.34    9.13
  12   4   0    9.66    4.35
  12   5   0    1.75    1.91
  13   1   0   10.12    4.46
  13   2   0    4.04    2.87
   1   0   1   53.57   10.30
   1   1   1  401.04   24.52
   2   0   1  158.79   14.75
   2   1   1  799.19   39.91
   2   2   1  152.43    4.99
   3   0   1  168.08   18.25
   3   1   1   66.46    7.22
   3   2   1  544.86   32.90
   3   3   1  209.77   27.17
   4   0   1 1248.58   43.51
   4   1   1  353.09   20.59
   4   2   1  253.35   20.16
   4   3   1  288.04   23.99
   4   4   1  477.88   25.89
   5   0   1   66.51   11.46
   5   1   1  116.44    9.66
   5   2   1   38.02    8.70
   5   3   1  442.41   26.11
   5   4   1   68.96   11.67
   5   5   1   61.69   11.03
   6   0   1  947.36   43.41
   6   1   1    4.67    3.08
   6   2   1   65.90   11.46
   6   3   1  140.63   16.77
   6   4   1  515.47   32.05
   6   5   1  711.65   37.68
   6   6   1    3.35    2.54
   7   0   1 2224.12   57.52
   7   1   1   48.77    7.01
   7   2   1   42.73    9.24
   7   3   1  611.14   30.57
   7   4   1   94.63   13.69
   7   5   1   14.36    5.31
   7   6   1   94.23   13.69
   7   7   1   23.08    6.79
   8   0   1  684.06   32.90
   8   1   1  519.35   27.49
   8   2   1    1.60    1.81
   8   3   1    8.14    3.29
   8   4   1   42.59    9.24
   8   5   1   12.53    4.99
   8   6   1   15.00    5.52
   8   7   1    9.04    4.25
   8   8   1   18.44    6.05
   9   0   1   30.07    5.52
   9   1   1    4.45    2.97
   9   2   1   20.72    5.95
   9   3   1   21.91    6.58
   9   4   1   26.86    6.47
   9   5   1   50.52   10.09
   9   6   1   38.43    8.70
   9   7   1   21.88    6.58
   9   8   1    8.16    4.04
   9   9   1    3.50    1.17
  10   0   1   58.88   10.82
  10   1   1   11.01    4.67
  10   2   1    0.75    1.17
  10   3   1    0.55    1.06
  10   4   1   11.18    4.67
  10   5   1    4.70    3.08
  10   6   1   76.34    9.76
  10   7   1   35.02    6.47
  10   8   1    4.59    2.97
  11   0   1    3.08    2.44
  11   1   1   11.90    4.89
  11   2   1   53.57   10.30
  11   3   1   26.32    7.22
  11   4   1    0.43    0.96
  11   5   1   29.70    7.64
  11   6   1    7.55    3.93
  11   7   1    6.31    3.50
  12   0   1    7.09    3.72
  12   1   1   97.16   13.90
  12   2   1    1.67    1.81
  12   3   1    5.13    3.18
  12   4   1    8.76    3.39
  12   5   1    7.94    3.93
  13   0   1    0.16    0.54
  13   1   1   16.85    5.84
  13   2   1    1.88    1.91
   1   0   2  380.99   32.59
   1   1   2  863.44   41.50
   2   0   2 2384.14   72.92
   2   1   2 1166.29   41.93
   2   2   2  159.46   22.71
   3   0   2    3.03    0.21
   3   1   2   14.18    5.31
   3   2   2  371.85   27.17
   3   3   2    1.32    1.60
   4   0   2   17.47    5.95
   4   1   2   11.69    2.76
   4   2   2  426.57   29.19
   4   3   2   23.20    6.79
   4   4   2  178.66   18.89
   5   0   2    0.52    1.06
   5   1   2   96.97   13.90
   5   2   2  184.65   19.21
   5   3   2  668.90   36.50
   5   4   2   51.21    8.60
   5   5   2  121.22   15.50
   6   0   2   57.29   10.72
   6   1   2   75.75   12.32
   6   2   2   16.67    5.73
   6   3   2  534.51   32.69
   6   4   2  321.97   25.37
   6   5   2  232.97   21.54
   6   6   2    4.09    0.92
   7   0   2  123.45   12.95
   7   1   2  153.98   17.52
   7   2   2  101.43   14.22
   7   3   2  606.29   34.81
   7   4   2  124.91   15.81
   7   5   2   18.26    6.05
   7   6   2    1.95    1.06
   7   7   2    3.62    2.12
   8   0   2   73.93   12.09
   8   1   2   82.91   12.84
   8   2   2   16.96    5.84
   8   3   2   57.69   10.72
   8   4   2    4.99    3.18
   8   5   2   10.77    4.67
   8   6   2   24.84    5.95
   8   7   2   20.39    6.37
   8   8   2   10.17    4.46
   9   0   2   22.14    6.68
   9   1   2   22.24    6.68
   9   2   2    9.62    4.35
   9   3   2   27.20    7.32
   9   4   2   35.30    8.39
   9   5   2   60.88   11.03
   9   6   2   83.37   12.84
   9   7   2   36.95    8.60
   9   8   2   27.63    7.43
   9   9   2   14.18    5.31
  10   0   2    1.47    1.70
  10   1   2  142.55   16.88
  10   2   2    7.29    3.82
  10   3   2   65.82   11.46
  10   4   2    4.05    2.87
  10   5   2   14.86    5.41
  10   6   2  113.67   15.07
  10   7   2   10.85    4.67
  10   8   2   13.35    5.20
  11   0   2  206.10   20.27
  11   1   2   12.65    4.99
  11   2   2   37.98    8.70
  11   3   2   24.53    7.01
  11   4   2   13.39    5.20
  11   5   2   54.78   10.40
  11   6   2   45.49    9.55
  11   7   2   27.41    7.43
  12   0   2   25.69    7.11
  12   1   2    5.99    3.50
  12   2   2   25.45    7.11
  12   3   2    3.88    2.76
  12   4   2    5.54    3.29
  12   5   2    0.43    0.96
  13   0   2   80.38   12.63
  13   1   2    7.55    3.93
   1   0   3  337.10   34.50
   1   1   3 1273.49   58.06
   2   0   3  200.89   20.06
   2   1   3  378.36   30.25
   2   2   3  191.98   12.74
   3   0   3  775.69   35.56
   3   1   3  391.64   27.91
   3   2   3  268.07   23.14
   3   3   3   58.20   10.36
   4   0   3  549.17   41.18
   4   1   3    8.43    0.96
   4   2   3  134.67   16.34
   4   3   3   23.81    2.09
   4   4   3   16.85    5.84
   5   0   3   32.11    3.50
   5   1   3  215.37   20.70
   5   2   3  137.94   16.56
   5   3   3  297.12   24.31
   5   4   3   82.83   12.84
   5   5   3   29.31    7.64
   6   0   3    5.12    9.45
   6   1   3  111.14   14.86
   6   2   3  118.71   15.39
   6   3   3  823.17   40.54
   6   4   3  704.06   37.46
   6   5   3   51.41   10.09
   6   6   3   15.77    5.62
   7   0   3  618.03   35.13
   7   1   3    1.57    1.81
   7   2   3   21.75    6.58
   7   3   3   38.74    8.81
   7   4   3   88.44   13.27
   7   5   3    9.68    4.35
   7   6   3   18.42    6.05
   7   7   3   31.13    7.85
   8   0   3   15.95    5.62
   8   1   3    9.11    4.25
   8   2   3    4.01    2.87
   8   3   3    7.41    3.82
   8   4   3   28.15    7.53
   8   5   3   30.51    7.74
   8   6   3    2.31    2.12
   8   7   3   31.19    7.85
   8   8   3   57.54   10.72
   9   0   3   53.00   10.30
   9   1   3   36.04    8.49
   9   2   3   38.54    8.81
   9   3   3   16.11    5.62
   9   4   3   31.17    7.85
   9   5   3   82.67   12.84
   9   6   3    1.39    1.70
   9   7   3   16.51    5.73
   9   8   3    6.24    3.50
   9   9   3    0.82    1.27
  10   0   3   39.46    8.91
  10   1   3    0.52    1.06
  10   2   3   27.72    7.43
  10   3   3   10.09    4.46
  10   4   3   24.73    7.01
  10   5   3   11.56    4.78
  10   6   3   93.06   13.59
  10   7   3   39.83    8.91
  10   8   3    0.55    1.06
  11   0   3   13.20    5.10
  11   1   3    1.59    1.81
  11   2   3   43.75    9.34
  11   3   3   39.79    8.91
  11   4   3   84.57   12.95
  11   5   3   28.64    7.53
  11   6   3   34.94    8.39
  11   7   3   12.66    4.99
  12   0   3   37.30    8.60
  12   1   3   14.67    5.41
  12   2   3   14.45    5.41
  12   3   3    3.19    2.54
  12   4   3   23.46    6.79
  12   5   3    4.47    2.97
  13   0   3   12.66    4.99
  13   1   3   13.82    5.20
   0   0   4  300.50   13.82
   1   0   4   69.94    1.38
   1   1   4   61.06    7.85
   2   0   4 1207.48   39.81
   2   1   4  412.96   20.59
   2   2   4  112.82   11.31
   3   0   4 1330.47   63.89
   3   1   4  122.48   15.60
   3   2   4  157.67   17.73
   3   3   4   80.00    4.46
   4   0   4  350.97   21.44
   4   1   4  181.97   19.00
   4   2   4  121.81    7.97
   4   3   4   57.40   10.72
   4   4   4  132.27   16.23
   5   0   4  855.11   41.29
   5   1   4  150.70   17.30
   5   2   4   19.42    6.26
   5   3   4   18.07    6.05
   5   4   4   16.66    5.73
   5   5   4  340.86   26.11
   6   0   4   16.98    5.84
   6   1   4   49.05    9.87
   6   2   4  257.91   22.71
   6   3   4 2170.91   65.80
   6   4   4   50.61   10.09
   6   5   4   38.25    8.70
   6   6   4    9.12    4.25
   7   0   4  142.23   16.88
   7   1   4  822.49   40.43
   7   2   4   61.12   11.03
   7   3   4   18.01    5.95
   7   4   4   70.95   11.88
   7   5   4   43.35    9.34
   7   6   4   21.45    6.58
   7   7   4    0.51    0.96
   8   0   4   57.73   10.72
   8   1   4   33.08    8.18
   8   2   4   25.82    7.22
   8   3   4   15.37    5.52
   8   4   4   28.10    7.53
   8   5   4   12.61    4.99
   8   6   4   35.65    8.39
   8   7   4   44.48    9.45
   8   8   4    1.28    1.60
   9   0   4   22.50    6.68
   9   1   4    4.90    3.08
   9   2   4    2.22    2.12
   9   3   4    5.64    3.39
   9   4   4   30.04    7.74
   9   5   4   80.88   12.74
   9   6   4   57.05   10.61
   9   7   4   28.37    7.53
   9   8   4    7.97    4.04
   9   9   4    0.74    1.17
  10   0   4  161.25   17.94
  10   1   4    5.61    3.29
  10   2   4    2.75    2.33
  10   3   4    9.84    4.46
  10   4   4   39.03    8.81
  10   5   4   90.33   13.38
  10   6   4   30.95    7.85
  10   7   4    2.18    2.12
  10   8   4    2.72    2.33
  11   0   4   60.42   10.93
  11   1   4    7.72    3.93
  11   2   4   20.83    6.47
  11   3   4    1.94    1.91
  11   4   4    3.98    2.87
  11   5   4    7.71    3.93
  11   6   4   44.11    9.34
  12   0   4   22.89    6.79
  12   1   4   22.59    6.68
  12   2   4    6.18    3.50
  12   3   4    1.02    1.38
  12   4   4   11.69    4.78
   1   0   5   78.34   12.53
   1   1   5  902.52   42.45
   2   0   5  766.01   39.06
   2   1   5  277.62   23.56
   2   2   5  306.59   17.62
   3   0   5  356.59   26.64
   3   1   5   50.57   10.09
   3   2   5   16.27    5.73
   3   3   5    2.16    1.19
   4   0   5  195.54   16.46
   4   1   5  172.42   18.58
   4   2   5  254.30   17.52
   4   3   5  173.12   18.58
   4   4   5  161.02   14.86
   5   0   5  131.05   16.13
   5   1   5   71.26    9.03
   5   2   5   13.48    5.20
   5   3   5    7.19    2.12
   5   4   5   79.67   12.63
   5   5   5    0.63    1.17
   6   0   5 1308.70   48.18
   6   1   5    3.63    1.17
   6   2   5  217.66   20.27
   6   3   5  175.74   18.68
   6   4   5  108.92   14.75
   6   5   5   41.93    9.13
   6   6   5    8.98    4.25
   7   0   5   29.29    5.84
   7   1   5   21.06    6.47
   7   2   5   29.26    7.64
   7   3   5   17.31    5.84
   7   4   5   70.41   11.88
   7   5   5    6.41    3.60
   7   6   5    8.51    4.14
   7   7   5   13.71    5.20
   8   0   5  120.59   15.50
   8   1   5    2.50    2.23
   8   2   5   46.72    9.66
   8   3   5   22.29    6.68
   8   4   5    6.93    3.72
   8   5   5    4.56    2.97
   8   6   5   43.97    9.34
   8   7   5    3.59    2.66
   8   8   5    7.41    3.82
   9   0   5   33.02    8.07
   9   1   5    3.86    2.76
   9   2   5   27.10    7.32
   9   3   5    0.20    0.64
   9   4   5   62.04   11.15
   9   5   5   42.82    9.24
   9   6   5   31.23    7.85
   9   7   5    9.35    4.35
   9   8   5   25.50    7.11
   9   9   5   11.95    4.89
  10   0   5   22.06    6.58
  10   1   5   14.47    5.41
  10   2   5   12.82    5.10
  10   3   5  179.16   18.89
  10   4   5    1.49    1.70
  10   5   5    3.36    2.54
  10   6   5    1.14    1.48
  10   7   5    0.04    0.32
  11   0   5   31.06    7.85
  11   1   5    2.53    2.23
  11   2   5   12.77    5.10
  11   3   5   11.25    4.78
  11   4   5    0.43    0.96
  11   5   5    4.67    3.08
  11   6   5   39.89    8.91
  12   0   5   16.74    5.73
  12   1   5    1.08    1.48
  12   2   5    3.90    2.76
  12   3   5   12.18    4.89
  12   4   5    8.01    4.04
   1   0   6   25.10    7.11
   1   1   6 1118.74   47.23
   2   0   6  708.27   37.57
   2   1   6   15.93    5.62
   2   2   6   34.11    8.28
   3   0   6  117.07   12.42
   3   1   6  313.13   24.95
   3   2   6   37.48    8.60
   3   3   6  495.97   31.42
   4   0   6  399.75   28.24
   4   1   6  210.03   20.48
   4   2   6   77.82   12.42
   4   3   6  308.20   24.83
   4   4   6 1921.16   54.66
   5   0   6  723.45   38.00
   5   1   6   74.34   12.21
   5   2   6   16.09    5.62
   5   3   6  193.10   19.64
   5   4   6  339.80   26.01
   5   5   6   33.75    8.18
   6   0   6 1092.87   46.70
   6   1   6 1778.09   54.55
   6   2   6  213.51   20.59
   6   3   6  135.73   16.46
   6   4   6   56.47   10.61
   6   5   6   82.33   12.84
   6   6   6   58.59   10.82
   7   0   6   33.15    8.18
   7   1   6   63.40   11.25
   7   2   6    2.46    2.23
   7   3   6   24.05    6.90
   7   4   6   30.23    7.74
   7   5   6   18.36    6.05
   7   6   6   25.53    7.11
   7   7   6  105.41   14.54
   8   0   6    7.21    3.82
   8   1   6   48.24    9.76
   8   2   6   23.74    6.90
   8   3   6   31.93    7.97
   8   4   6   37.45    8.60
   8   5   6   47.42    9.76
   8   6   6   21.25    6.47
   8   7   6   15.44    5.52
   8   8   6   12.23    4.99
   9   0   6   33.12    8.18
   9   1   6    5.96    3.39
   9   2   6    5.89    3.39
   9   3   6    8.32    4.04
   9   4   6   18.58    6.05
   9   5   6   14.70    5.41
   9   6   6    4.95    3.18
   9   7   6   10.24    4.56
   9   8   6    4.45    2.97
  10   0   6    0.40    0.11
  10   1   6   44.23    9.34
  10   2   6   39.05    8.81
  10   3   6   46.15    9.55
  10   4   6   68.74   11.67
  10   5   6   28.87    7.53
  10   6   6   13.56    5.20
  10   7   6    9.97    4.46
  11   0   6    1.12    0.54
  11   1   6    1.17    1.48
  11   2   6   19.61    6.26
  11   3   6   11.96    4.89
  11   4   6   14.33    5.31
  11   5   6   54.58   10.40
  12   0   6    0.27    0.75
  12   1   6    7.74    3.93
  12   2   6    1.90    1.91
  12   3   6   13.55    5.20
   1   0   7    6.74    3.72
   1   1   7   47.45    9.76
   2   0   7  182.43   19.10
   2   1   7   47.75   14.01
   2   2   7    7.85    3.93
   3   0   7    8.85    4.25
   3   1   7  416.75   28.87
   3   2   7  370.78   27.17
   3   3   7  366.24   27.07
   4   0   7  185.48   19.21
   4   1   7  191.69   19.52
   4   2   7   13.83    5.20
   4   3   7  782.50   39.48
   4   4   7   25.68    7.11
   5   0   7  233.46   21.54
   5   1   7  336.49   25.89
   5   2   7  631.73   35.44
   5   3   7  329.73   25.68
   5   4   7   64.89   11.36
   5   5   7   12.69    4.99
   6   0   7   76.55   12.32
   6   1   7  195.94   19.74
   6   2   7    3.85    2.76
   6   3   7   84.50   12.95
   6   4   7   46.27    9.55
   6   5   7    5.96    3.39
   6   6   7   13.96    5.31
   7   0   7   30.98    7.85
   7   1   7   42.65    9.24
   7   2   7   34.50    8.28
   7   3   7   67.33   11.57
   7   4   7    5.34    3.29
   7   5   7    7.39    3.82
   7   6   7    1.36    1.60
   7   7   7    1.92    1.91
   8   0   7   28.97    7.64
   8   1   7   19.08    6.16
   8   2   7    5.26    3.18
   8   3   7   58.80   10.82
   8   4   7    1.16    1.48
   8   5   7   40.96    9.03
   8   6   7   25.27    7.11
   8   7   7    2.87    2.44
   8   8   7    0.97    1.38
   9   0   7   66.64   11.57
   9   1   7    7.83    3.93
   9   2   7   34.28    8.28
   9   3   7   41.09    9.03
   9   4   7   20.23    6.37
   9   5   7   11.40    4.78
   9   6   7   18.14    6.05
   9   7   7   20.74    6.47
   9   8   7    5.83    3.39
  10   0   7  132.95   16.23
  10   1   7    3.57    2.66
  10   2   7    7.91    3.93
  10   3   7   51.39   10.09
  10   4   7   16.15    5.62
  10   5   7   59.55   10.93
  10   6   7   39.00    8.81
  10   7   7   16.27    5.73
  11   0   7    5.17    3.18
  11   1   7   19.32    6.16
  11   2   7   17.02    5.84
  11   3   7    4.12    2.87
  11   4   7    6.57    3.60
  11   5   7   86.11   13.05
  12   0   7    2.41    2.23
  12   1   7   16.27    5.73
  12   2   7    7.71    3.93
   0   0   8  317.40   20.81
   1   0   8  665.03   30.46
   1   1   8  282.69   20.06
   2   0   8    4.57    1.76
   2   1   8  335.71   23.45
   2   2   8  131.67   12.74
   3   0   8  163.00   12.84
   3   1   8   27.14    7.32
   3   2   8   98.35   14.01
   3   3   8 1284.48   47.76
   4   0   8  485.94   31.09
   4   1   8  260.20   22.82
   4   2   8   53.24   10.30
   4   3   8   15.06    5.52
   4   4   8  151.19   17.40
   5   0   8   32.50    8.07
   5   1   8  233.01   21.54
   5   2   8   85.45   13.05
   5   3   8   36.82    8.60
   5   4   8    3.45    2.66
   5   5   8  222.76   21.12
   6   0   8    0.05    0.32
   6   1   8   14.31    5.31
   6   2   8  224.05   21.12
   6   3   8   72.24   11.99
   6   4   8   47.68    9.76
   6   5   8    0.34    0.85
   6   6   8   68.07   11.67
   7   0   8   12.91    5.10
   7   1   8   50.76   10.09
   7   2   8    1.72    1.81
   7   3   8   35.59    8.39
   7   4   8    0.22    0.64
   7   5   8   44.60    9.45
   7   6   8   43.95    9.34
   7   7   8    4.72    3.08
   8   0   8   56.67   10.61
   8   1   8   42.36    9.24
   8   2   8   18.62    6.05
   8   3   8    0.87    1.27
   8   4   8   39.82    8.91
   8   5   8  102.88   14.33
   8   6   8   77.60   12.42
   8   7   8   21.81    6.58
   8   8   8   34.49    8.28
   9   0   8   58.03   10.72
   9   1   8   81.42   12.74
   9   2   8    2.97    2.44
   9   3   8  282.09   23.66
   9   4   8   12.64    4.99
   9   5   8   52.81   10.30
   9   6   8   19.08    6.16
   9   7   8    7.35    3.82
  10   0   8  157.88   17.73
  10   1   8   32.43    8.07
  10   2   8    5.63    3.39
  10   3   8   61.22   11.03
  10   4   8   19.38    6.26
  10   5   8    8.95    4.25
  10   6   8   22.15    6.68
  11   0   8    3.00    2.44
  11   1   8    8.85    4.25
  11   2   8   12.92    5.10
  11   3   8    5.54    3.29
  11   4   8    3.94    2.76
   1   0   9    1.48    0.42
   1   1   9   27.56    7.43
   2   0   9    6.66    3.60
   2   1   9  227.66   21.33
   2   2   9    1.48    1.70
   3   0   9  785.61   39.58
   3   1   9  394.03   28.01
   3   2   9  115.61   15.17
   3   3   9  191.05   19.52
   4   0   9  294.78   24.20
   4   1   9   30.28    7.74
   4   2   9  166.06   18.15
   4   3   9   85.08   13.05
   4   4   9    2.75    2.33
   5   0   9  256.07   22.60
   5   1   9   21.09    6.47
   5   2   9   24.49    7.01
   5   3   9   83.14   12.84
   5   4   9   24.05    6.90
   5   5   9    1.57    1.81
   6   0   9    0.00    0.11
   6   1   9    8.34    4.04
   6   2   9   92.32   13.59
   6   3   9    3.19    2.54
   6   4   9   78.93   12.53
   6   5   9   63.53   11.25
   6   6   9   43.13    9.24
   7   0   9   57.91   10.72
   7   1   9    4.82    3.08
   7   2   9   13.11    5.10
   7   3   9   33.21    8.18
   7   4   9   40.91    9.03
   7   5   9   76.98   12.42
   7   6   9   73.76   12.09
   7   7   9   45.16    9.45
   8   0   9   12.82    5.10
   8   1   9   27.24    7.32
   8   2   9   80.21   12.63
   8   3   9   24.22    6.90
   8   4   9   19.72    6.26
   8   5   9   17.12    5.84
   8   6   9   57.06   10.61
   8   7   9    2.19    2.12
   8   8   9   34.21    8.28
   9   0   9   13.39    5.20
   9   1   9   33.91    8.18
   9   2   9   64.73   11.36
   9   3   9   28.15    7.53
   9   4   9   39.62    8.91
   9   5   9   13.51    5.20
   9   6   9    0.73    1.17
   9   7   9    8.17    4.04
  10   0   9   47.79    9.76
  10   1   9    2.22    2.12
  10   2   9   67.22   11.57
  10   3   9    1.36    1.60
  10   4   9    3.38    2.54
  10   5   9    7.01    3.72
  11   0   9   14.87    5.41
  11   1   9   10.42    4.56
  11   2   9    2.72    2.33
  11   3   9   10.62    4.56
   1   0  10  205.48   20.27
   1   1  10  598.68   34.50
   2   0  10 1369.16   52.21
   2   1  10  774.94   39.27
   2   2  10  436.54   29.51
   3   0  10  425.35   29.08
   3   1  10  139.92   16.67
   3   2  10   22.08    6.68
   3   3  10   18.91    6.16
   4   0  10   11.73    4.89
   4   1  10   85.18   13.05
   4   2  10    6.49    3.60
   4   3  10   26.19    7.22
   4   4  10   36.00    8.49
   5   0  10    0.01    0.21
   5   1  10   51.26   10.09
   5   2  10    3.10    2.44
   5   3  10    3.73    2.76
   5   4  10   40.33    8.91
   5   5  10   17.36    5.84
   6   0  10   54.76   10.40
   6   1  10   14.00    5.31
   6   2  10   14.06    5.31
   6   3  10   36.75    8.60
   6   4  10   20.21    6.37
   6   5  10   49.98    9.97
   6   6  10   43.49    9.34
   7   0  10   28.41    7.53
   7   1  10    3.45    2.66
   7   2  10   34.65    8.28
   7   3  10    5.88    3.39
   7   4  10    5.26    3.29
   7   5  10   85.40   13.05
   7   6  10    2.83    2.33
   7   7  10   80.82   12.74
   8   0  10    8.14    4.04
   8   1  10   15.70    5.62
   8   2  10    8.06    4.04
   8   3  10   80.10   12.63
   8   4  10   13.16    5.10
   8   5  10   32.65    8.07
   8   6  10   28.69    7.53
   8   7  10   15.48    5.52
   9   0  10    5.88    3.39
   9   1  10   70.93   11.88
   9   2  10   15.41    5.52
   9   3  10    0.93    1.38
   9   4  10    5.69    3.39
   9   5  10   13.71    5.20
   9   6  10   14.95    5.41
  10   0  10  149.38   17.30
  10   1  10   35.94    8.49
  10   2  10    3.96    2.76
  10   3  10    1.39    1.70
  10   4  10    8.98    4.25
  10   5  10    1.45    1.70
  11   0  10   22.69    6.68
  11   1  10  102.42   14.33
  11   2  10   24.95    7.01
   1   0  11   22.33    6.68
   1   1  11    0.59    1.06
   2   0  11    2.31    2.12
   2   1  11   38.51    8.81
   2   2  11    5.09    3.18
   3   0  11   51.82   10.19
   3   1  11  134.59   16.34
   3   2  11   54.06   10.40
   3   3  11   64.54   11.36
   4   0  11   14.95    5.41
   4   1  11    0.17    0.54
   4   2  11  135.85   16.46
   4   3  11   15.89    5.62
   4   4  11   37.86    8.70
   5   0  11   13.52    5.20
   5   1  11   28.21    7.53
   5   2  11   43.06    9.24
   5   3  11   14.18    5.31
   5   4  11   99.75   14.11
   5   5  11    0.31    0.75
   6   0  11    0.28    0.75
   6   1  11   20.81    6.47
   6   2  11    6.73    3.60
   6   3  11    7.12    3.82
   6   4  11   24.80    7.01
   6   5  11   56.56   10.61
   6   6  11   10.66    4.56
   7   0  11   24.98    7.01
   7   1  11   27.09    7.32
   7   2  11    3.59    2.66
   7   3  11   31.49    7.97
   7   4  11   27.80    7.43
   7   5  11   30.43    7.74
   7   6  11    6.84    3.72
   7   7  11   21.67    6.58
   8   0  11   84.44   12.95
   8   1  11   20.17    6.37
   8   2  11   15.80    5.62
   8   3  11    3.57    2.66
   8   4  11   13.94    5.31
   8   5  11   51.68   10.19
   8   6  11   24.95    7.01
   8   7  11   31.95    7.97
   9   0  11   21.37    6.47
   9   1  11   37.63    8.70
   9   2  11   35.19    8.39
   9   3  11    2.30    2.12
   9   4  11    5.87    3.39
   9   5  11   11.20    4.67
  10   0  11   11.80    4.89
  10   1  11    2.84    2.33
  10   2  11   11.86    4.89
  10   3  11   16.00    5.62
   0   0  12   14.88    5.41
   1   0  12   91.56   13.48
   1   1  12    0.00    0.11
   2   0  12   11.73    4.89
   2   1  12   18.78    3.60
   2   2  12   31.93    7.97
   3   0  12   12.07    4.89
   3   1  12   64.95   11.36
   3   2  12    4.71    3.08
   3   3  12    3.96    2.76
   4   0  12   10.46    4.56
   4   1  12   13.63    5.20
   4   2  12   86.75   13.16
   4   3  12   18.54    6.05
   4   4  12   45.59    9.55
   5   0  12    3.92    2.76
   5   1  12   17.24    5.84
   5   2  12   47.94    9.76
   5   3  12   13.46    5.20
   5   4  12   40.13    8.91
   5   5  12  111.13   14.86
   6   0  12    0.59    1.06
   6   1  12   47.94    9.76
   6   2  12   25.02    7.11
   6   3  12   21.10    6.47
   6   4  12   58.77   10.82
   6   5  12   60.57   11.03
   6   6  12   35.65    8.39
   7   0  12    0.65    1.17
   7   1  12   30.62    7.85
   7   2  12   31.17    7.85
   7   3  12    5.65    3.39
   7   4  12   69.05   11.78
   7   5  12   73.28   12.09
   7   6  12   37.92    8.70
   7   7  12   12.88    5.10
   8   0  12    8.57    4.14
   8   1  12   81.59   12.74
   8   2  12    3.84    2.76
   8   3  12    4.16    2.87
   8   4  12    6.61    3.60
   8   5  12   16.18    5.73
   8   6  12   17.71    5.95
   9   0  12    1.61    1.81
   9   1  12   28.84    5.41
   9   2  12   55.73    7.43
   9   3  12    6.18    3.50
   9   4  12   60.41   10.93
  10   0  12    1.14    1.48
  10   1  12   11.38    4.78
   1   0  13    7.52    2.54
   1   1  13  132.73   14.44
   2   0  13   19.12    6.16
   2   1  13   38.53    7.01
   2   2  13    3.88    2.76
   3   0  13   93.84   13.69
   3   1  13   31.95    7.97
   3   2  13   34.14    8.28
   3   3  13    1.59    1.81
   4   0  13   20.27    6.37
   4   1  13   19.84    6.26
   4   2  13   67.00   10.30
   4   3  13   23.95    5.84
   4   4  13    3.75    2.76
   5   0  13   27.98    7.43
   5   1  13   20.50    6.37
   5   2  13    9.35    4.35
   5   3  13   35.10    8.39
   5   4  13   46.50    9.66
   5   5  13   76.64   11.15
   6   0  13   14.78    7.74
   6   1  13   59.75   10.93
   6   2  13   18.95    6.16
   6   3  13    0.23    0.64
   6   4  13    4.24    2.87
   6   5  13    9.35    4.35
   6   6  13    3.01    2.44
   7   0  13   61.43   11.03
   7   1  13   27.71    7.43
   7   2  13   10.66    4.56
   7   3  13    3.15    2.54
   7   4  13   15.97    5.62
   7   5  13    2.53    2.23
   7   6  13   35.38    6.47
   8   0  13    0.79    1.27
   8   1  13   14.64    5.41
   8   2  13    2.26    2.12
   8   3  13   15.37    5.52
   8   4  13    2.54    2.23
   8   5  13    4.80    3.08
   9   0  13   31.23    7.85
   9   1  13    1.76    0.85
   9   2  13    9.04    4.25
   9   3  13   40.12    8.91
   1   0  14    9.78    4.46
   1   1  14   81.70   12.74
   2   0  14   19.06    4.25
   2   1  14   10.20    4.46
   2   2  14    3.05    2.44
   3   0  14  112.68   14.96
   3   1  14   15.27    5.52
   3   2  14   18.69    6.16
   3   3  14   62.21   11.15
   4   0  14    9.66    4.35
   4   1  14   67.54   11.57
   4   2  14   68.97   11.67
   4   3  14   54.48   10.40
   4   4  14    7.27    3.82
   5   0  14   87.27   13.16
   5   1  14  123.93   15.71
   5   2  14   51.11   10.09
   5   3  14   74.24   12.21
   5   4  14   30.04    7.74
   5   5  14   30.31    7.74
   6   0  14    2.72    2.33
   6   1  14   22.99    6.79
   6   2  14   20.63    6.37
   6   3  14   11.95    4.89
   6   4  14    5.05    3.18
   6   5  14   62.77   11.15
   6   6  14    7.58    3.93
   7   0  14    4.04    2.87
   7   1  14    3.27    2.54
   7   2  14   23.56    6.90
   7   3  14    5.61    3.39
   7   4  14    6.10    3.50
   7   5  14    6.11    3.50
   8   0  14   20.71    6.47
   8   1  14   19.73    6.26
   8   2  14   50.92   10.09
   8   3  14   10.83    4.67
   1   0  15   23.12    6.79
   1   1  15   25.72    7.11
   2   0  15   70.18   11.78
   2   1  15   78.58   12.53
   2   2  15   67.33   11.57
   3   0  15    1.67    1.81
   3   1  15   21.48    6.58
   3   2  15  120.63   15.50
   3   3  15    1.56    1.81
   4   0  15   10.20    4.46
   4   1  15   69.35   11.78
   4   2  15   32.80    8.07
   4   3  15    4.89    3.08
   4   4  15    0.47    0.96
   5   0  15    6.31    3.50
   5   1  15   12.35    4.99
   5   2  15   26.48    7.22
   5   3  15    4.93    3.18
   5   4  15   23.60    6.90
   5   5  15    8.48    4.14
   6   0  15    0.03    0.21
   6   1  15   21.91    6.58
   6   2  15   53.18   10.30
   6   3  15    8.83    4.25
   6   4  15    7.11    3.72
   6   5  15    6.46    3.60
   7   0  15   42.96    9.24
   7   1  15    3.14    2.54
   7   2  15    7.39    3.82
   7   3  15    1.70    1.81
   0   0  16    8.53    4.14
   1   0  16    0.32    0.85
   1   1  16    4.59    3.08
   2   0  16    4.76    3.08
   2   1  16    1.17    1.48
   2   2  16    4.40    2.97
   3   0  16    0.20    0.64
   3   1  16   12.87    5.10
   3   2  16    3.08    2.44
   3   3  16    4.17    2.87
   4   0  16   31.52    7.97
   4   1  16  310.62   18.36
   4   2  16  335.48   19.64
   4   3  16    8.17    4.04
   4   4  16    0.17    0.54
   5   0  16   50.57    6.68
   5   1  16   67.30   11.57
   5   2  16   46.36    9.66
   5   3  16    5.19    3.18
   5   4  16    1.41    1.70
   6   0  16    2.22    2.12
   6   1  16   18.45    6.05
   6   2  16    6.04    3.50
   6   3  16    7.24    3.82
   1   0  17    1.90    1.91
   1   1  17   12.26    3.29
   2   0  17    1.14    1.48
   2   1  17    3.62    2.66
   2   2  17    2.02    2.02
   3   0  17    0.80    0.11
   3   1  17   34.06    8.28
   3   2  17    1.25    1.60
   3   3  17    1.04    1.48
   4   0  17    2.38    2.23
   4   1  17    8.02    4.04
   4   2  17   16.98    5.84
   4   3  17    0.32    0.85
   5   0  17    4.35    2.97
   5   1  17    1.49    1.70
   5   2  17    5.91    3.39
   1   0  18    2.69    2.33
   1   1  18   11.02    4.67
   2   0  18   25.35    7.11
   2   1  18    9.78    4.46
   2   2  18   45.66    9.55
   3   0  18    2.53    2.23
   3   1  18   42.22    9.13
   3   2  18    8.48    4.14
  -2  -1  -1  799.18   39.91
  -3  -1  -1   56.43    7.22
  -3  -2  -1  544.87   32.90
  -4  -1  -1  282.47   20.59
  -4  -2  -1  384.60   20.16
  -4  -3  -1  288.07   23.99
  -5  -1  -1  116.55    9.66
  -5  -2  -1   38.02    8.70
  -5  -3  -1  442.35   26.11
  -5  -4  -1   68.97   11.67
  -6  -1  -1   10.32    3.08
  -6  -2  -1   65.93   11.46
  -6  -3  -1  140.64   16.77
  -6  -4  -1  515.42   32.05
  -6  -5  -1  711.70   37.68
  -7  -1  -1   47.77    7.01
  -7  -2  -1   42.73    9.24
  -7  -3  -1  469.81   30.57
  -7  -4  -1   94.65   13.69
  -7  -5  -1   14.36    5.31
  -7  -6  -1   94.26   13.69
  -8  -1  -1  378.04   27.49
  -8  -2  -1    1.60    1.81
  -8  -3  -1    5.32    3.29
  -8  -4  -1   42.59    9.24
  -8  -5  -1   12.53    4.99
  -8  -6  -1   15.00    5.52
  -8  -7  -1    9.04    4.25
  -9  -1  -1    4.44    2.97
  -9  -2  -1   17.88    5.95
  -9  -3  -1   21.91    6.58
  -9  -4  -1   21.21    6.47
  -9  -5  -1   50.52   10.09
  -9  -6  -1   38.43    8.70
  -9  -7  -1   21.88    6.58
  -9  -8  -1    8.16    4.04
 -10  -1  -1   11.02    4.67
 -10  -2  -1    0.75    1.17
 -10  -3  -1    0.55    1.06
 -10  -4  -1   11.18    4.67
 -10  -5  -1    4.70    3.08
 -10  -6  -1   48.08    9.76
 -10  -7  -1   20.89    6.47
 -10  -8  -1    4.59    2.97
 -11  -1  -1   11.90    4.89
 -11  -2  -1   53.59   10.30
 -11  -3  -1   26.32    7.22
 -11  -4  -1    0.43    0.96
 -11  -5  -1   29.70    7.64
 -11  -6  -1   11.79    3.93
 -11  -7  -1    6.31    3.50
 -12  -1  -1   97.15   13.90
 -12  -2  -1    4.49    1.81
 -12  -3  -1    5.13    3.18
 -12  -4  -1    5.93    3.39
 -12  -5  -1    7.94    3.93
 -13  -1  -1   16.85    5.84
 -13  -2  -1    1.88    1.91
  -2  -1  -2  883.70   41.93
  -3  -1  -2   14.18    5.31
  -3  -2  -2  371.85   27.17
  -4  -1  -2   10.67    2.76
  -4  -2  -2  567.85   29.19
  -4  -3  -2   23.20    6.79
  -5  -1  -2   96.99   13.90
  -5  -2  -2  325.94   19.21
  -5  -3  -2  668.95   36.50
  -5  -4  -2   37.07    8.60
  -6  -1  -2  103.98   12.32
  -6  -2  -2   16.67    5.73
  -6  -3  -2  534.47   32.69
  -6  -4  -2  321.95   25.37
  -6  -5  -2  232.97   21.54
  -7  -1  -2  153.99   17.52
  -7  -2  -2  101.44   14.22
  -7  -3  -2  606.28   34.81
  -7  -4  -2  124.94   15.81
  -7  -5  -2   18.26    6.05
  -7  -6  -2    0.54    1.06
  -8  -1  -2   82.87   12.84
  -8  -2  -2   16.96    5.84
  -8  -3  -2   57.71   10.72
  -8  -4  -2    4.99    3.18
  -8  -5  -2   13.59    4.67
  -8  -6  -2   17.78    5.95
  -8  -7  -2   20.39    6.37
  -9  -1  -2   22.24    6.68
  -9  -2  -2    9.61    4.35
  -9  -3  -2   27.20    7.32
  -9  -4  -2   35.29    8.39
  -9  -5  -2   60.91   11.03
  -9  -6  -2   83.37   12.84
  -9  -7  -2   36.94    8.60
  -9  -8  -2   27.63    7.43
 -10  -1  -2  298.01   16.88
 -10  -2  -2    7.29    3.82
 -10  -3  -2   65.83   11.46
 -10  -4  -2    4.04    2.87
 -10  -5  -2   27.56    5.41
 -10  -6  -2  113.67   15.07
 -10  -7  -2   10.85    4.67
 -10  -8  -2   13.35    5.20
 -11  -1  -2   12.64    4.99
 -11  -2  -2   37.99    8.70
 -11  -3  -2   24.53    7.01
 -11  -4  -2   13.39    5.20
 -11  -5  -2   54.78   10.40
 -11  -6  -2   45.47    9.55
 -11  -7  -2   27.41    7.43
 -12  -1  -2    5.99    3.50
 -12  -2  -2   25.45    7.11
 -12  -3  -2    3.86    2.76
 -12  -4  -2    5.54    3.29
 -12  -5  -2    0.43    0.96
 -13  -1  -2    7.55    3.93
  -2  -1  -3  379.63   30.25
  -3  -1  -3  532.91   27.91
  -3  -2  -3  268.11   23.14
  -4  -1  -3    7.43    0.96
  -4  -2  -3  134.63   16.34
  -4  -3  -3   23.80    2.09
  -5  -1  -3  215.40   20.70
  -5  -2  -3  137.91   16.56
  -5  -3  -3  297.12   24.31
  -5  -4  -3   82.86   12.84
  -6  -1  -3  111.14   14.86
  -6  -2  -3  132.81   15.39
  -6  -3  -3  823.15   40.54
  -6  -4  -3  704.07   37.46
  -6  -5  -3   51.42   10.09
  -7  -1  -3    1.57    1.81
  -7  -2  -3   49.99    6.58
  -7  -3  -3   38.74    8.81
  -7  -4  -3   88.44   13.27
  -7  -5  -3    9.68    4.35
  -7  -6  -3   18.42    6.05
  -8  -1  -3    9.11    4.25
  -8  -2  -3    4.01    2.87
  -8  -3  -3    7.43    3.82
  -8  -4  -3   28.15    7.53
  -8  -5  -3   30.49    7.74
  -8  -6  -3    2.31    2.12
  -8  -7  -3   31.19    7.85
  -9  -1  -3   36.04    8.49
  -9  -2  -3   38.54    8.81
  -9  -3  -3   16.11    5.62
  -9  -4  -3   31.17    7.85
  -9  -5  -3   82.67   12.84
  -9  -6  -3    1.39    1.70
  -9  -7  -3   16.51    5.73
  -9  -8  -3    6.24    3.50
 -10  -1  -3    0.52    1.06
 -10  -2  -3   27.72    7.43
 -10  -3  -3   10.09    4.46
 -10  -4  -3   24.73    7.01
 -10  -5  -3   11.56    4.78
 -10  -6  -3   93.06   13.59
 -10  -7  -3   39.83    8.91
 -10  -8  -3    0.55    1.06
 -11  -1  -3    1.59    1.81
 -11  -2  -3   43.75    9.34
 -11  -3  -3   39.78    8.91
 -11  -4  -3   84.57   12.95
 -11  -5  -3   28.65    7.53
 -11  -6  -3   34.92    8.39
 -11  -7  -3   12.66    4.99
 -12  -1  -3   14.67    5.41
 -12  -2  -3   14.45    5.41
 -12  -3  -3    3.19    2.54
 -12  -4  -3   23.46    6.79
 -12  -5  -3    4.47    2.97
 -13  -1  -3   13.82    5.20
  -2  -1  -4  412.98   20.59
  -3  -1  -4  122.52   15.60
  -3  -2  -4  157.69   17.73
  -4  -1  -4  181.94   19.00
  -4  -2  -4  119.81    7.97
  -4  -3  -4   57.40   10.72
  -5  -1  -4  150.71   17.30
  -5  -2  -4   19.42    6.26
  -5  -3  -4   18.09    6.05
  -5  -4  -4   16.66    5.73
  -6  -1  -4   49.05    9.87
  -6  -2  -4  399.21   22.71
  -6  -3  -4 2170.94   65.80
  -6  -4  -4   50.61   10.09
  -6  -5  -4   38.25    8.70
  -7  -1  -4  822.47   40.43
  -7  -2  -4   61.12   11.03
  -7  -3  -4   18.01    5.95
  -7  -4  -4   70.93   11.88
  -7  -5  -4   43.35    9.34
  -7  -6  -4   21.45    6.58
  -8  -1  -4   61.34    8.07
  -8  -2  -4   25.82    7.22
  -8  -3  -4   15.37    5.52
  -8  -4  -4   28.10    7.53
  -8  -5  -4   12.61    4.99
  -8  -6  -4   35.65    8.39
  -8  -7  -4   44.49    9.45
  -9  -1  -4    4.90    3.08
  -9  -2  -4    6.46    2.12
  -9  -3  -4    5.64    3.39
  -9  -4  -4   30.04    7.74
  -9  -5  -4   80.88   12.74
  -9  -6  -4   57.05   10.61
  -9  -7  -4   28.37    7.53
  -9  -8  -4    7.97    4.04
 -10  -1  -4    5.61    3.29
 -10  -2  -4    2.75    2.33
 -10  -3  -4    9.84    4.46
 -10  -4  -4   39.04    8.81
 -10  -5  -4   90.33   13.38
 -10  -6  -4   30.95    7.85
 -10  -7  -4    2.18    2.12
 -10  -8  -4    2.70    2.33
 -11  -1  -4    7.72    3.93
 -11  -2  -4   20.83    6.47
 -11  -3  -4    1.94    1.91
 -11  -4  -4    3.98    2.87
 -11  -5  -4    7.71    3.93
 -11  -6  -4   44.11    9.34
 -12  -1  -4   22.59    6.68
 -12  -2  -4    6.18    3.50
 -12  -3  -4    1.02    1.38
 -12  -4  -4   11.69    4.78
  -2  -1  -5  277.67   23.56
  -3  -1  -5   50.56   10.09
  -3  -2  -5   16.27    5.73
  -4  -1  -5  172.43   18.58
  -4  -2  -5  254.30   17.52
  -4  -3  -5  173.12   18.58
  -5  -1  -5   41.29    9.03
  -5  -2  -5   13.48    5.20
  -5  -3  -5    7.21    2.12
  -5  -4  -5   79.67   12.63
  -6  -1  -5    3.63    1.17
  -6  -2  -5  208.73   20.27
  -6  -3  -5  175.74   18.68
  -6  -4  -5  108.96   14.75
  -6  -5  -5   41.93    9.13
  -7  -1  -5   21.06    6.47
  -7  -2  -5   29.26    7.64
  -7  -3  -5   17.31    5.84
  -7  -4  -5   70.41   11.88
  -7  -5  -5    6.41    3.60
  -7  -6  -5    8.51    4.14
  -8  -1  -5    2.50    2.23
  -8  -2  -5   46.72    9.66
  -8  -3  -5   22.29    6.68
  -8  -4  -5    6.93    3.72
  -8  -5  -5    4.56    2.97
  -8  -6  -5   43.97    9.34
  -8  -7  -5    3.59    2.66
  -9  -1  -5    3.86    2.76
  -9  -2  -5   27.10    7.32
  -9  -3  -5    0.20    0.64
  -9  -4  -5   62.04   11.15
  -9  -5  -5   42.82    9.24
  -9  -6  -5   31.23    7.85
  -9  -7  -5    9.35    4.35
  -9  -8  -5   25.52    7.11
 -10  -1  -5   14.45    5.41
 -10  -2  -5   12.82    5.10
 -10  -3  -5  179.17   18.89
 -10  -4  -5    1.49    1.70
 -10  -5  -5    3.36    2.54
 -10  -6  -5    1.14    1.48
 -10  -7  -5    0.04    0.32
 -11  -1  -5    2.53    2.23
 -11  -2  -5   12.77    5.10
 -11  -3  -5   11.25    4.78
 -11  -4  -5    0.43    0.96
 -11  -5  -5    4.67    3.08
 -11  -6  -5   39.89    8.91
 -12  -1  -5    1.08    1.48
 -12  -2  -5    3.90    2.76
 -12  -3  -5   12.18    4.89
 -12  -4  -5    8.01    4.04
  -2  -1  -6   15.95    5.62
  -3  -1  -6  313.11   24.95
  -3  -2  -6   37.48    8.60
  -4  -1  -6  210.04   20.48
  -4  -2  -6   77.82   12.42
  -4  -3  -6  308.21   24.83
  -5  -1  -6   74.35   12.21
  -5  -2  -6   16.11    5.62
  -5  -3  -6  193.10   19.64
  -5  -4  -6  339.77   26.01
  -6  -1  -6 2060.63   54.55
  -6  -2  -6  213.53   20.59
  -6  -3  -6  135.73   16.46
  -6  -4  -6   56.47   10.61
  -6  -5  -6   82.35   12.84
  -7  -1  -6   63.41   11.25
  -7  -2  -6    2.46    2.23
  -7  -3  -6   24.06    6.90
  -7  -4  -6   30.23    7.74
  -7  -5  -6   18.36    6.05
  -7  -6  -6   25.54    7.11
  -8  -1  -6   48.24    9.76
  -8  -2  -6   23.74    6.90
  -8  -3  -6   31.93    7.97
  -8  -4  -6   37.45    8.60
  -8  -5  -6   47.42    9.76
  -8  -6  -6   21.25    6.47
  -8  -7  -6   15.44    5.52
  -9  -1  -6    5.95    3.39
  -9  -2  -6    5.89    3.39
  -9  -3  -6    8.32    4.04
  -9  -4  -6   18.60    6.05
  -9  -5  -6   14.70    5.41
  -9  -6  -6    4.95    3.18
  -9  -7  -6   10.24    4.56
  -9  -8  -6    4.47    2.97
 -10  -1  -6   44.23    9.34
 -10  -2  -6   39.05    8.81
 -10  -3  -6   46.15    9.55
 -10  -4  -6   68.73   11.67
 -10  -5  -6   28.87    7.53
 -10  -6  -6   13.56    5.20
 -10  -7  -6    9.97    4.46
 -11  -1  -6    1.16    1.48
 -11  -2  -6   19.61    6.26
 -11  -3  -6   11.96    4.89
 -11  -4  -6   14.33    5.31
 -11  -5  -6   54.58   10.40
 -12  -1  -6    7.74    3.93
 -12  -2  -6    1.88    1.91
 -12  -3  -6   13.55    5.20
  -2  -1  -7   46.75   14.01
  -3  -1  -7  416.73   28.87
  -3  -2  -7  370.80   27.17
  -4  -1  -7  191.71   19.52
  -4  -2  -7   13.85    5.20
  -4  -3  -7  782.42   39.48
  -5  -1  -7  336.49   25.89
  -5  -2  -7  914.43   35.44
  -5  -3  -7  329.73   25.68
  -5  -4  -7   64.89   11.36
  -6  -1  -7  195.90   19.74
  -6  -2  -7    3.85    2.76
  -6  -3  -7   84.53   12.95
  -6  -4  -7   46.27    9.55
  -6  -5  -7    5.98    3.50
  -7  -1  -7   42.65    9.24
  -7  -2  -7   34.49    8.28
  -7  -3  -7   67.33   11.57
  -7  -4  -7    5.34    3.29
  -7  -5  -7    7.37    3.82
  -7  -6  -7    1.36    1.60
  -8  -1  -7   19.08    6.16
  -8  -2  -7    5.26    3.18
  -8  -3  -7   58.80   10.82
  -8  -4  -7    1.16    1.48
  -8  -5  -7   40.96    9.03
  -8  -6  -7   25.27    7.11
  -8  -7  -7    2.87    2.44
  -9  -1  -7    7.83    3.93
  -9  -2  -7   34.28    8.28
  -9  -3  -7   41.09    9.03
  -9  -4  -7   20.23    6.37
  -9  -5  -7   11.40    4.78
  -9  -6  -7   18.14    6.05
  -9  -7  -7   20.74    6.47
  -9  -8  -7    5.83    3.39
 -10  -1  -7    3.57    2.66
 -10  -2  -7    7.91    3.93
 -10  -3  -7   51.38   10.09
 -10  -4  -7   16.15    5.62
 -10  -5  -7   59.55   10.93
 -10  -6  -7   39.00    8.81
 -10  -7  -7   16.27    5.73
 -11  -1  -7   19.32    6.16
 -11  -2  -7   17.02    5.84
 -11  -3  -7    4.12    2.87
 -11  -4  -7    6.57    3.60
 -11  -5  -7   86.11   13.05
 -12  -1  -7   16.27    5.73
 -12  -2  -7    7.71    3.93
  -2  -1  -8  375.63   23.45
  -3  -1  -8   27.16    7.32
  -3  -2  -8   98.29   14.01
  -4  -1  -8  260.25   22.82
  -4  -2  -8   53.25   10.30
  -4  -3  -8   15.06    5.52
  -5  -1  -8  233.01   21.54
  -5  -2  -8   85.44   13.05
  -5  -3  -8   36.82    8.60
  -5  -4  -8    3.45    2.66
  -6  -1  -8   14.31    5.31
  -6  -2  -8  224.05   21.12
  -6  -3  -8   72.24   11.99
  -6  -4  -8   47.68    9.76
  -6  -5  -8    0.34    0.85
  -7  -1  -8   50.76   10.09
  -7  -2  -8    1.72    1.81
  -7  -3  -8   35.58    8.39
  -7  -4  -8    0.22    0.64
  -7  -5  -8   44.60    9.45
  -7  -6  -8   43.97    9.34
  -8  -1  -8   42.36    9.24
  -8  -2  -8   18.62    6.05
  -8  -3  -8    0.87    1.27
  -8  -4  -8   39.82    8.91
  -8  -5  -8  102.88   14.33
  -8  -6  -8   77.60   12.42
  -8  -7  -8   21.83    6.58
  -9  -1  -8   81.42   12.74
  -9  -2  -8    2.97    2.44
  -9  -3  -8  282.08   23.66
  -9  -4  -8   12.64    4.99
  -9  -5  -8   52.79   10.30
  -9  -6  -8   19.08    6.16
  -9  -7  -8    7.35    3.82
 -10  -1  -8   32.43    8.07
 -10  -2  -8    5.63    3.39
 -10  -3  -8   61.22   11.03
 -10  -4  -8   19.38    6.26
 -10  -5  -8    8.95    4.25
 -10  -6  -8   22.15    6.68
 -11  -1  -8    8.85    4.25
 -11  -2  -8   12.92    5.10
 -11  -3  -8    5.54    3.29
 -11  -4  -8    3.94    2.76
  -2  -1  -9  227.62   21.33
  -3  -1  -9  394.06   28.01
  -3  -2  -9  115.61   15.17
  -4  -1  -9   30.29    7.74
  -4  -2  -9  166.06   18.15
  -4  -3  -9   85.09   13.05
  -5  -1  -9   21.09    6.47
  -5  -2  -9   24.51    7.01
  -5  -3  -9   83.13   12.84
  -5  -4  -9   24.05    6.90
  -6  -1  -9    8.34    4.04
  -6  -2  -9   92.33   13.59
  -6  -3  -9    3.19    2.54
  -6  -4  -9   78.93   12.53
  -6  -5  -9   63.53   11.25
  -7  -1  -9    4.82    3.08
  -7  -2  -9   13.12    5.10
  -7  -3  -9   33.21    8.18
  -7  -4  -9   40.90    9.03
  -7  -5  -9   76.98   12.42
  -7  -6  -9   73.76   12.09
  -8  -1  -9   27.24    7.32
  -8  -2  -9   80.21   12.63
  -8  -3  -9   24.22    6.90
  -8  -4  -9   19.73    6.26
  -8  -5  -9   17.12    5.84
  -8  -6  -9   57.06   10.61
  -8  -7  -9    2.19    2.12
  -9  -1  -9   33.91    8.18
  -9  -2  -9   64.73   11.36
  -9  -3  -9   28.15    7.53
  -9  -4  -9   39.62    8.91
  -9  -5  -9   13.51    5.20
  -9  -6  -9    0.73    1.17
  -9  -7  -9    8.18    4.04
 -10  -1  -9    2.22    2.12
 -10  -2  -9   67.22   11.57
 -10  -3  -9    1.36    1.60
 -10  -4  -9    3.38    2.54
 -10  -5  -9    7.01    3.72
 -11  -1  -9   10.42    4.56
 -11  -2  -9    2.72    2.33
 -11  -3  -9   10.62    4.56
  -2  -1 -10 1057.56   39.27
  -3  -1 -10  139.92   16.67
  -3  -2 -10   22.10    6.68
  -4  -1 -10   85.18   13.05
  -4  -2 -10    6.49    3.60
  -4  -3 -10   26.17    7.22
  -5  -1 -10   51.27   10.09
  -5  -2 -10    3.10    2.44
  -5  -3 -10    3.73    2.76
  -5  -4 -10   40.35    8.91
  -6  -1 -10   14.00    5.31
  -6  -2 -10   14.08    5.31
  -6  -3 -10   36.75    8.60
  -6  -4 -10   20.21    6.37
  -6  -5 -10   49.99    9.97
  -7  -1 -10    3.45    2.66
  -7  -2 -10   34.67    8.28
  -7  -3 -10    5.88    3.39
  -7  -4 -10    5.26    3.29
  -7  -5 -10   85.40   13.05
  -7  -6 -10    2.83    2.33
  -8  -1 -10   15.70    5.62
  -8  -2 -10    8.03    4.04
  -8  -3 -10   80.13   12.63
  -8  -4 -10   13.16    5.10
  -8  -5 -10   32.65    8.07
  -8  -6 -10   28.69    7.53
  -8  -7 -10   15.49    5.52
  -9  -1 -10   70.95   11.88
  -9  -2 -10   15.41    5.52
  -9  -3 -10    0.93    1.38
  -9  -4 -10    5.68    3.39
  -9  -5 -10   13.71    5.20
  -9  -6 -10   14.95    5.41
 -10  -1 -10   35.94    8.49
 -10  -2 -10    3.96    2.76
 -10  -3 -10    1.39    1.70
 -10  -4 -10    8.98    4.25
 -10  -5 -10    1.45    1.70
 -11  -1 -10  102.42   14.33
 -11  -2 -10   24.95    7.01
  -2  -1 -11   38.51    8.81
  -3  -1 -11  134.57   16.34
  -3  -2 -11   54.04   10.40
  -4  -1 -11    0.17    0.54
  -4  -2 -11  135.87   16.46
  -4  -3 -11   15.88    5.62
  -5  -1 -11   28.21    7.53
  -5  -2 -11   43.05    9.24
  -5  -3 -11   14.18    5.31
  -5  -4 -11   99.75   14.11
  -6  -1 -11   20.81    6.47
  -6  -2 -11    6.73    3.60
  -6  -3 -11    7.12    3.82
  -6  -4 -11   24.80    7.01
  -6  -5 -11   56.56   10.61
  -7  -1 -11   27.09    7.32
  -7  -2 -11    3.59    2.66
  -7  -3 -11   31.49    7.97
  -7  -4 -11   27.80    7.43
  -7  -5 -11   30.41    7.74
  -7  -6 -11    6.84    3.72
  -8  -1 -11   20.17    6.37
  -8  -2 -11   15.80    5.62
  -8  -3 -11    3.57    2.66
  -8  -4 -11   13.94    5.31
  -8  -5 -11   51.66   10.19
  -8  -6 -11   24.95    7.01
  -8  -7 -11   31.95    7.97
  -9  -1 -11   37.63    8.70
  -9  -2 -11   35.19    8.39
  -9  -3 -11    2.30    2.12
  -9  -4 -11    5.87    3.39
  -9  -5 -11   11.20    4.67
 -10  -1 -11    2.84    2.33
 -10  -2 -11   11.86    4.89
 -10  -3 -11   16.00    5.62
  -2  -1 -12   36.79    8.60
  -3  -1 -12   64.95   11.36
  -3  -2 -12    4.70    3.08
  -4  -1 -12   13.63    5.20
  -4  -2 -12   86.75   13.16
  -4  -3 -12   18.54    6.05
  -5  -1 -12   17.24    5.84
  -5  -2 -12   47.94    9.76
  -5  -3 -12   13.46    5.20
  -5  -4 -12   40.13    8.91
  -6  -1 -12   47.94    9.76
  -6  -2 -12   25.02    7.11
  -6  -3 -12   21.10    6.47
  -6  -4 -12   58.77   10.82
  -6  -5 -12   60.57   11.03
  -7  -1 -12   30.60    7.85
  -7  -2 -12   31.17    7.85
  -7  -3 -12    5.65    3.39
  -7  -4 -12   69.05   11.78
  -7  -5 -12   73.28   12.09
  -7  -6 -12   37.92    8.70
  -8  -1 -12   81.59   12.74
  -8  -2 -12    3.84    2.76
  -8  -3 -12    4.16    2.87
  -8  -4 -12    6.61    3.60
  -8  -5 -12   16.18    5.73
  -8  -6 -12   17.71    5.95
  -9  -1 -12   14.71    5.41
  -9  -2 -12   27.48    7.43
  -9  -3 -12    6.18    3.50
  -9  -4 -12   60.41   10.93
 -10  -1 -12   11.37    4.78
  -2  -1 -13   24.38    7.01
  -3  -1 -13   31.95    7.97
  -3  -2 -13   34.13    8.28
  -4  -1 -13   19.84    6.26
  -4  -2 -13   52.87   10.30
  -4  -3 -13   16.88    5.84
  -5  -1 -13   20.50    6.37
  -5  -2 -13    9.37    4.35
  -5  -3 -13   35.10    8.39
  -5  -4 -13   46.47    9.66
  -6  -1 -13   59.74   10.93
  -6  -2 -13   18.95    6.16
  -6  -3 -13    0.23    0.64
  -6  -4 -13    4.24    2.87
  -6  -5 -13    9.34    4.35
  -7  -1 -13   27.71    7.43
  -7  -2 -13   10.67    4.56
  -7  -3 -13    3.15    2.54
  -7  -4 -13   15.95    5.62
  -7  -5 -13    2.53    2.23
  -7  -6 -13   21.25    6.47
  -8  -1 -13   14.64    5.41
  -8  -2 -13    2.26    2.12
  -8  -3 -13   15.37    5.52
  -8  -4 -13    2.54    2.23
  -8  -5 -13    4.80    3.08
  -9  -1 -13    1.76    0.85
  -9  -2 -13    9.06    4.25
  -9  -3 -13   40.12    8.91
  -2  -1 -14   10.20    4.46
  -3  -1 -14   15.27    5.52
  -3  -2 -14   18.69    6.16
  -4  -1 -14   67.54   11.57
  -4  -2 -14   68.97   11.67
  -4  -3 -14   54.48   10.40
  -5  -1 -14  123.93   15.71
  -5  -2 -14   51.11   10.09
  -5  -3 -14   74.23   12.21
  -5  -4 -14   30.04    7.74
  -6  -1 -14   22.99    6.79
  -6  -2 -14   20.62    6.37
  -6  -3 -14   11.95    4.89
  -6  -4 -14    5.05    3.18
  -6  -5 -14   62.77   11.15
  -7  -1 -14    3.27    2.54
  -7  -2 -14   23.56    6.90
  -7  -3 -14    5.61    3.39
  -7  -4 -14    6.10    3.50
  -7  -5 -14    6.11    3.50
  -8  -1 -14   19.73    6.26
  -8  -2 -14   50.94   10.09
  -8  -3 -14   10.82    4.67
  -2  -1 -15   78.58   12.53
  -3  -1 -15   21.48    6.58
  -3  -2 -15  120.63   15.50
  -4  -1 -15   69.35   11.78
  -4  -2 -15   32.80    8.07
  -4  -3 -15    4.89    3.08
  -5  -1 -15   12.34    4.99
  -5  -2 -15   26.48    7.22
  -5  -3 -15    4.95    3.18
  -5  -4 -15   23.60    6.90
  -6  -1 -15   21.91    6.58
  -6  -2 -15   53.20   10.30
  -6  -3 -15    8.83    4.25
  -6  -4 -15    7.11    3.72
  -6  -5 -15    6.46    3.60
  -7  -1 -15    3.14    2.54
  -7  -2 -15    7.39    3.82
  -7  -3 -15    1.70    1.81
  -2  -1 -16    1.17    1.48
  -3  -1 -16   12.87    5.10
  -3  -2 -16    3.08    2.44
  -4  -1 -16  169.33   18.36
  -4  -2 -16  194.16   19.64
  -4  -3 -16    8.17    4.04
  -5  -1 -16   67.30   11.57
  -5  -2 -16   46.36    9.66
  -5  -3 -16    5.19    3.18
  -5  -4 -16    1.41    1.70
  -6  -1 -16   18.45    6.05
  -6  -2 -16    6.04    3.50
  -6  -3 -16    7.24    3.82
  -2  -1 -17    3.62    2.66
  -3  -1 -17   34.06    8.28
  -3  -2 -17    1.25    1.60
  -4  -1 -17    8.02    4.04
  -4  -2 -17   16.98    5.84
  -4  -3 -17    0.32    0.85
  -5  -1 -17    1.49    1.70
  -5  -2 -17    5.91    3.39
  -2  -1 -18    9.78    4.46
  -3  -1 -18   42.22    9.13
  -3  -2 -18    8.48    4.14
  -1  -1   0 1692.99   25.52
  -2   0   0  302.55   23.80
  -2  -1   0   86.21    5.06
  -2  -2   0  182.37   11.99
  -3  -1   0  260.04    0.29
  -3  -2   0   56.56    9.73
  -3  -3   0  535.73   37.64
  -4   0   0  121.59   32.18
  -4  -1   0 1082.82   42.41
  -4  -2   0   86.89   14.34
  -4  -3   0    7.74    3.57
  -4  -4   0   10.97    2.19
  -5  -1   0    1.05    0.67
  -5  -2   0   15.02    4.97
  -5  -3   0  332.89   19.67
  -5  -4   0   13.35    4.67
  -5  -5   0   35.78    7.74
  -6   0   0   20.32    8.14
  -6  -1   0  120.13   14.10
  -6  -2   0  217.42   18.97
  -6  -3   0    1.84    1.79
  -6  -4   0   17.99    5.46
  -6  -5   0  338.09   23.74
  -6  -6   0  228.84   19.46
  -7  -1   0   15.85    5.17
  -7  -2   0   50.65    9.14
  -7  -3   0    8.69    3.78
  -7  -4   0  651.77   32.87
  -7  -5   0   28.26    6.85
  -7  -6   0    1.47    1.60
  -7  -7   0   19.04    5.65
  -8   0   0    0.92    1.19
  -8  -1   0  601.10   31.59
  -8  -2   0   23.15    6.16
  -8  -3   0  115.13   13.81
  -8  -4   0   17.84    5.46
  -8  -5   0    0.19    0.49
  -8  -6   0   25.95    6.56
  -8  -7   0   22.04    6.06
  -8  -8   0   40.48    8.25
  -9  -1   0    6.04    3.17
  -9  -2   0    0.28    0.70
  -9  -3   0    3.65    2.48
  -9  -4   0   11.21    4.27
  -9  -5   0   58.77    9.93
  -9  -6   0    1.99    1.79
  -9  -7   0   28.53    6.85
  -9  -8   0   11.79    4.47
  -9  -9   0    1.76    1.69
 -10   0   0    3.23    2.28
 -10  -1   0  160.79   16.38
 -10  -2   0   31.93    7.25
 -10  -3   0    0.20    0.60
 -10  -4   0    3.31    2.39
 -10  -5   0   32.93    7.35
 -10  -6   0    0.89    1.19
 -10  -7   0   88.58   12.12
 -10  -8   0    1.08    1.29
 -11  -1   0    6.82    3.37
 -11  -2   0    0.77    1.09
 -11  -3   0  140.17   15.29
 -11  -4   0   30.74    7.16
 -11  -5   0   19.51    5.65
 -11  -6   0    0.59    1.00
 -11  -7   0    4.47    2.69
 -12   0   0  355.26   24.34
 -12  -1   0  182.74   17.38
 -12  -2   0    0.63    1.00
 -12  -3   0   43.41    8.54
 -12  -4   0   10.15    4.08
 -12  -5   0    1.84    1.79
 -13  -1   0   10.62    4.17
 -13  -2   0    4.25    2.69
  -1   0  -1   56.24    9.64
  -1  -1  -1  416.10   22.95
  -2   0  -1  154.23   13.81
  -2  -1  -1  839.15   37.35
  -2  -2  -1  163.05    4.67
  -3   0  -1  176.49   17.09
  -3  -1  -1   62.76    6.75
  -3  -2  -1  572.10   30.79
  -3  -3  -1  188.27   25.43
  -4   0  -1 1295.99   40.72
  -4  -1  -1  222.40   19.26
  -4  -2  -1  213.53   18.87
  -4  -3  -1  302.44   22.45
  -4  -4  -1  353.42   24.23
  -5   0  -1   69.83   10.73
  -5  -1  -1  118.88    9.05
  -5  -2  -1   39.91    8.14
  -5  -3  -1  459.53   24.43
  -5  -4  -1   72.40   10.92
  -5  -5  -1   64.77   10.33
  -6   0  -1  994.73   40.61
  -6  -1  -1    4.89    2.88
  -6  -2  -1   69.21   10.73
  -6  -3  -1  147.67   15.70
  -6  -4  -1  541.24   29.99
  -6  -5  -1  747.25   35.25
  -6  -6  -1    3.51    2.39
  -7   0  -1 2024.47   53.83
  -7  -1  -1   51.01    6.56
  -7  -2  -1   44.88    8.64
  -7  -3  -1  493.32   28.60
  -7  -4  -1   99.37   12.81
  -7  -5  -1   15.07    4.97
  -7  -6  -1   98.95   12.81
  -7  -7  -1   24.24    6.36
  -8   0  -1  569.89   30.79
  -8  -1  -1  396.94   25.72
  -8  -2  -1    1.68    1.69
  -8  -3  -1    5.58    3.08
  -8  -4  -1   44.71    8.64
  -8  -5  -1   13.17    4.67
  -8  -6  -1   15.76    5.17
  -8  -7  -1    9.50    3.97
  -8  -8  -1   19.37    5.65
  -9   0  -1   31.83    5.17
  -9  -1  -1    4.68    2.78
  -9  -2  -1   18.80    5.56
  -9  -3  -1   22.99    6.16
  -9  -4  -1   22.27    6.06
  -9  -5  -1   53.05    9.44
  -9  -6  -1   40.36    8.14
  -9  -7  -1   22.97    6.16
  -9  -8  -1    8.56    3.78
  -9  -9  -1    0.71    1.09
 -10   0  -1   61.82   10.13
 -10  -1  -1   11.56    4.37
 -10  -2  -1    0.78    1.09
 -10  -3  -1    0.58    1.00
 -10  -4  -1   11.73    4.37
 -10  -5  -1    4.93    2.88
 -10  -6  -1   50.49    9.14
 -10  -7  -1   21.94    6.06
 -10  -8  -1    4.82    2.78
 -11   0  -1    3.23    2.28
 -11  -1  -1   12.50    4.56
 -11  -2  -1   56.25    9.64
 -11  -3  -1   27.64    6.75
 -11  -4  -1    0.46    0.89
 -11  -5  -1   31.18    7.16
 -11  -6  -1    7.91    3.67
 -11  -7  -1    6.65    3.28
 -12   0  -1    7.46    3.48
 -12  -1  -1  102.02   13.01
 -12  -2  -1    1.75    1.69
 -12  -3  -1    5.38    2.98
 -12  -4  -1    6.23    3.17
 -12  -5  -1    8.36    3.67
 -13   0  -1    0.16    0.49
 -13  -1  -1   17.70    5.46
 -13  -2  -1    1.96    1.79
  -1   0  -2  377.54   30.49
  -1  -1  -2  906.61   38.84
  -2   0  -2 3082.69   68.23
  -2  -1  -2  927.87   39.23
  -2  -2  -2  172.43   21.26
  -3   0  -2    3.03    0.20
  -3  -1  -2   14.90    4.97
  -3  -2  -2  390.44   25.43
  -3  -3  -2    1.37    1.48
  -4   0  -2   18.34    5.56
  -4  -1  -2    9.88    2.57
  -4  -2  -2  447.91   27.31
  -4  -3  -2   24.37    6.36
  -4  -4  -2  187.60   17.69
  -5   0  -2    0.55    1.00
  -5  -1  -2  101.82   13.01
  -5  -2  -2  193.88   17.98
  -5  -3  -2  702.34   34.16
  -5  -4  -2   38.93    8.05
  -5  -5  -2  127.28   14.50
  -6   0  -2   60.14   10.02
  -6  -1  -2   79.53   11.53
  -6  -2  -2   17.51    5.36
  -6  -3  -2  561.25   30.59
  -6  -4  -2  338.06   23.74
  -6  -5  -2  244.64   20.16
  -6  -6  -2    4.09    0.89
  -7   0  -2  127.62   12.12
  -7  -1  -2  161.68   16.38
  -7  -2  -2  106.49   13.31
  -7  -3  -2  636.63   32.57
  -7  -4  -2  131.16   14.80
  -7  -5  -2   19.18    5.65
  -7  -6  -2    0.57    1.00
  -7  -7  -2    2.31    1.99
  -8   0  -2   77.64   11.33
  -8  -1  -2   87.06   12.01
  -8  -2  -2   17.80    5.46
  -8  -3  -2   60.57   10.02
  -8  -4  -2    5.23    2.98
  -8  -5  -2   11.30    4.37
  -8  -6  -2   18.65    5.56
  -8  -7  -2   21.41    5.96
  -8  -8  -2   10.69    4.17
  -9   0  -2   23.25    6.26
  -9  -1  -2   23.36    6.26
  -9  -2  -2   10.11    4.08
  -9  -3  -2   28.56    6.85
  -9  -4  -2   37.06    7.84
  -9  -5  -2   63.94   10.33
  -9  -6  -2   87.54   12.01
  -9  -7  -2   38.80    8.05
  -9  -8  -2   29.01    6.96
  -9  -9  -2   14.90    4.97
 -10   0  -2    1.53    1.60
 -10  -1  -2  149.70   15.79
 -10  -2  -2    7.66    3.57
 -10  -3  -2   69.12   10.73
 -10  -4  -2    4.25    2.69
 -10  -5  -2   15.58    5.06
 -10  -6  -2  119.35   14.10
 -10  -7  -2   11.40    4.37
 -10  -8  -2   14.02    4.88
 -11   0  -2  216.41   18.97
 -11  -1  -2   13.28    4.67
 -11  -2  -2   39.89    8.14
 -11  -3  -2   25.76    6.56
 -11  -4  -2   14.06    4.88
 -11  -5  -2   57.53    9.73
 -11  -6  -2   47.76    8.93
 -11  -7  -2   28.79    6.96
 -12   0  -2   26.97    6.65
 -12  -1  -2    6.30    3.28
 -12  -2  -2   26.73    6.65
 -12  -3  -2    4.05    2.57
 -12  -4  -2    5.83    3.08
 -12  -5  -2    0.46    0.89
 -13   0  -2   84.40   11.82
 -13  -1  -2    7.93    3.67
  -1   0  -3  386.96   32.27
  -1  -1  -3 1308.03   54.33
  -2   0  -3  210.93   18.78
  -2  -1  -3  381.27   28.31
  -2  -2  -3  216.09   11.92
  -3   0  -3  666.10   33.27
  -3  -1  -3  411.22   26.12
  -3  -2  -3  281.46   21.65
  -3  -3  -3   61.63   17.18
  -4   0  -3  591.62   38.53
  -4  -1  -3    7.46    0.89
  -4  -2  -3  141.38   15.29
  -4  -3  -3   27.51    1.33
  -4  -4  -3   17.68    5.46
  -5   0  -3    6.42    3.28
  -5  -1  -3  226.14   19.37
  -5  -2  -3  144.85   15.50
  -5  -3  -3  311.98   22.74
  -5  -4  -3   86.97   12.01
  -5  -5  -3   30.78    7.16
  -6   0  -3    6.37    1.84
  -6  -1  -3  116.72   13.90
  -6  -2  -3  124.64   14.41
  -6  -3  -3  864.31   37.94
  -6  -4  -3  739.27   35.05
  -6  -5  -3   53.98    9.44
  -6  -6  -3   16.57    5.26
  -7   0  -3  648.93   32.87
  -7  -1  -3    1.66    1.69
  -7  -2  -3   22.84    6.16
  -7  -3  -3   40.68    8.25
  -7  -4  -3   92.87   12.42
  -7  -5  -3   10.16    4.08
  -7  -6  -3   19.37    5.65
  -7  -7  -3   32.69    7.35
  -8   0  -3   16.74    5.26
  -8  -1  -3    9.57    3.97
  -8  -2  -3    4.23    2.69
  -8  -3  -3    7.79    3.57
  -8  -4  -3   29.57    7.05
  -8  -5  -3   32.03    7.25
  -8  -6  -3    2.44    1.99
  -8  -7  -3   32.76    7.35
  -8  -8  -3   60.42   10.02
  -9   0  -3   55.65    9.64
  -9  -1  -3   37.83    7.94
  -9  -2  -3   40.47    8.25
  -9  -3  -3   16.92    5.26
  -9  -4  -3   32.73    7.35
  -9  -5  -3   86.80   12.01
  -9  -6  -3    1.45    1.60
  -9  -7  -3   17.33    5.36
  -9  -8  -3    6.55    3.28
  -9  -9  -3    0.86    1.19
 -10   0  -3   41.44    8.34
 -10  -1  -3    0.55    1.00
 -10  -2  -3   29.12    6.96
 -10  -3  -3   10.58    4.17
 -10  -4  -3   25.97    6.56
 -10  -5  -3   12.13    4.47
 -10  -6  -3   97.71   12.71
 -10  -7  -3   41.83    8.34
 -10  -8  -3    0.58    1.00
 -11   0  -3   13.86    4.76
 -11  -1  -3    1.67    1.69
 -11  -2  -3   45.94    8.73
 -11  -3  -3   41.77    8.34
 -11  -4  -3   88.79   12.12
 -11  -5  -3   30.08    7.05
 -11  -6  -3   36.67    7.84
 -11  -7  -3   13.30    4.67
 -12   0  -3   39.17    8.05
 -12  -1  -3   15.41    5.06
 -12  -2  -3   15.18    5.06
 -12  -3  -3    3.36    2.39
 -12  -4  -3   24.63    6.36
 -12  -5  -3    4.68    2.78
 -13   0  -3   13.30    4.67
 -13  -1  -3   14.51    4.88
   0   0  -4  367.87   13.57
  -1   0  -4   81.01    1.29
  -1  -1  -4   62.61    7.35
  -2   0  -4 1197.85   32.57
  -2  -1  -4  423.59   19.26
  -2  -2  -4  117.46   29.31
  -3   0  -4 1328.60   34.61
  -3  -2  -4  165.55   16.59
  -3  -3  -4   79.50    4.17
  -4   0  -4  342.53   20.06
  -4  -1  -4  191.07   17.78
  -4  -2  -4   33.39    7.45
  -4  -3  -4   60.28   10.02
  -4  -4  -4  138.88   15.19
  -5   0  -4  897.85   38.63
  -5  -1  -4  158.23   16.18
  -5  -2  -4   20.39    5.86
  -5  -3  -4   18.97    5.65
  -5  -4  -4   17.49    5.36
  -5  -5  -4  357.90   24.43
  -6   0  -4   17.83    5.46
  -6  -1  -4   51.50    9.24
  -6  -2  -4  270.80   21.26
  -6  -3  -4 2279.44   61.58
  -6  -4  -4   53.16    9.44
  -6  -5  -4   40.17    8.14
  -6  -6  -4    9.58    3.97
  -7   0  -4  149.34   15.79
  -7  -1  -4  863.61   37.84
  -7  -2  -4   64.18   10.33
  -7  -3  -4   18.91    5.56
  -7  -4  -4   74.50   11.12
  -7  -5  -4   45.51    8.73
  -7  -6  -4   22.51    6.16
  -7  -7  -4    0.52    0.89
  -8   0  -4   60.63   10.02
  -8  -1  -4   34.73    7.65
  -8  -2  -4   27.12    6.75
  -8  -3  -4   16.15    5.17
  -8  -4  -4   29.50    7.05
  -8  -5  -4   13.23    4.67
  -8  -6  -4   37.42    7.84
  -8  -7  -4   46.71    8.84
  -8  -8  -4    1.35    1.48
  -9   0  -4   23.62    6.26
  -9  -1  -4    5.14    2.88
  -9  -2  -4    2.33    1.99
  -9  -3  -4    5.92    3.17
  -9  -4  -4   31.54    7.25
  -9  -5  -4   84.93   11.92
  -9  -6  -4   59.90    9.93
  -9  -7  -4   29.78    7.05
  -9  -8  -4    8.37    3.78
  -9  -9  -4    0.78    1.09
 -10   0  -4  169.31   16.78
 -10  -1  -4    5.89    3.08
 -10  -2  -4    2.88    2.19
 -10  -3  -4   10.34    4.17
 -10  -4  -4   40.99    8.25
 -10  -5  -4   94.85   12.52
 -10  -6  -4   32.49    7.35
 -10  -7  -4    2.29    1.99
 -10  -8  -4    2.84    2.19
 -11   0  -4   63.42   10.23
 -11  -1  -4    8.13    3.67
 -11  -2  -4   21.85    6.06
 -11  -3  -4    2.03    1.79
 -11  -4  -4    4.19    2.69
 -11  -5  -4    8.10    3.67
 -11  -6  -4   46.33    8.73
 -12   0  -4   24.03    6.36
 -12  -1  -4   23.73    6.26
 -12  -2  -4    6.49    3.28
 -12  -3  -4    1.08    1.29
 -12  -4  -4   12.27    4.47
  -1   0  -5   82.25   11.72
  -1  -1  -5  947.64   39.72
  -2   0  -5  804.30   36.55
  -2  -1  -5  291.53   22.05
  -2  -2  -5  304.42   16.49
  -3   0  -5  374.41   24.93
  -3  -1  -5   53.10    9.44
  -3  -2  -5   17.06    5.36
  -3  -3  -5    2.76    1.03
  -4   0  -5  212.31   15.39
  -4  -1  -5  181.04   17.38
  -4  -2  -5  262.01   16.38
  -4  -3  -5  181.77   17.38
  -4  -4  -5  156.58   13.90
  -5   0  -5  137.60   15.09
  -5  -1  -5   63.32    8.44
  -5  -2  -5   14.16    4.88
  -5  -3  -5    7.30    1.99
  -5  -4  -5   83.64   11.82
  -5  -5  -5    0.66    1.09
  -6   0  -5 1225.76   45.08
  -6  -1  -5    3.66    1.09
  -6  -2  -5  186.69   18.97
  -6  -3  -5  184.53   17.47
  -6  -4  -5  114.39   13.81
  -6  -5  -5   44.05    8.54
  -6  -6  -5    9.42    3.97
  -7   0  -5   28.15    5.46
  -7  -1  -5   22.10    6.06
  -7  -2  -5   30.72    7.16
  -7  -3  -5   18.17    5.46
  -7  -4  -5   73.93   11.12
  -7  -5  -5    6.72    3.37
  -7  -6  -5    8.94    3.88
  -7  -7  -5   14.39    4.88
  -8   0  -5  126.62   14.50
  -8  -1  -5    2.62    2.09
  -8  -2  -5   49.08    9.05
  -8  -3  -5   23.40    6.26
  -8  -4  -5    7.28    3.48
  -8  -5  -5    4.79    2.78
  -8  -6  -5   46.16    8.73
  -8  -7  -5    3.75    2.48
  -8  -8  -5    7.79    3.57
  -9   0  -5   34.68    7.54
  -9  -1  -5    4.04    2.57
  -9  -2  -5   28.45    6.85
  -9  -3  -5    0.22    0.60
  -9  -4  -5   65.15   10.43
  -9  -5  -5   44.95    8.64
  -9  -6  -5   32.78    7.35
  -9  -7  -5    9.84    4.08
  -9  -8  -5   26.78    6.65
  -9  -9  -5   12.54    4.56
 -10   0  -5   23.16    6.16
 -10  -1  -5   15.19    5.06
 -10  -2  -5   13.47    4.76
 -10  -3  -5  188.12   17.69
 -10  -4  -5    1.59    1.60
 -10  -5  -5    3.54    2.39
 -10  -6  -5    1.20    1.39
 -10  -7  -5    0.04    0.29
 -11   0  -5   32.61    7.35
 -11  -1  -5    2.65    2.09
 -11  -2  -5   13.43    4.76
 -11  -3  -5   11.82    4.47
 -11  -4  -5    0.46    0.89
 -11  -5  -5    4.90    2.88
 -11  -6  -5   41.88    8.34
 -12   0  -5   17.58    5.36
 -12  -1  -5    1.12    1.39
 -12  -2  -5    4.10    2.57
 -12  -3  -5   12.78    4.56
 -12  -4  -5    8.42    3.78
  -1   0  -6   26.34    6.65
  -1  -1  -6 1174.68   44.20
  -2   0  -6  743.69   35.16
  -2  -1  -6   16.74    5.26
  -2  -2  -6   35.81    7.74
  -3   0  -6  120.91   11.62
  -3  -1  -6  328.78   23.34
  -3  -2  -6   39.35    8.05
  -3  -3  -6  520.77   29.40
  -4   0  -6  419.73   26.42
  -4  -1  -6  220.53   19.17
  -4  -2  -6   81.73   11.62
  -4  -3  -6  323.60   23.24
  -4  -4  -6 1854.72   51.14
  -5   0  -6  759.63   35.56
  -5  -1  -6   78.05   11.42
  -5  -2  -6   16.90    5.26
  -5  -3  -6  202.75   18.37
  -5  -4  -6  356.79   24.34
  -5  -5  -6   35.45    7.65
  -6   0  -6 1147.52   43.69
  -6  -1  -6 1711.56   51.05
  -6  -2  -6  224.19   19.26
  -6  -3  -6  142.51   15.39
  -6  -4  -6   59.29    9.93
  -6  -5  -6   86.45   12.01
  -6  -6  -6   61.54   10.13
  -7   0  -6   34.81    7.65
  -7  -1  -6   66.57   10.53
  -7  -2  -6    2.58    2.09
  -7  -3  -6   25.26    6.45
  -7  -4  -6   31.73    7.25
  -7  -5  -6   19.27    5.65
  -7  -6  -6   26.82    6.65
  -7  -7  -6  110.69   13.61
  -8   0  -6    7.58    3.57
  -8  -1  -6   50.64    9.14
  -8  -2  -6   24.92    6.45
  -8  -3  -6   33.54    7.45
  -8  -4  -6   39.32    8.05
  -8  -5  -6   49.79    9.14
  -8  -6  -6   22.31    6.06
  -8  -7  -6   16.19    5.17
  -8  -8  -6   12.87    4.67
  -9   0  -6   34.79    7.65
  -9  -1  -6    6.26    3.17
  -9  -2  -6    6.19    3.17
  -9  -3  -6    8.75    3.78
  -9  -4  -6   19.51    5.65
  -9  -5  -6   15.44    5.06
  -9  -6  -6    5.19    2.98
  -9  -7  -6   10.75    4.27
  -9  -8  -6    4.68    2.78
 -10   0  -6    0.00    0.09
 -10  -1  -6   46.44    8.73
 -10  -2  -6   41.00    8.25
 -10  -3  -6   48.47    8.93
 -10  -4  -6   72.17   10.92
 -10  -5  -6   30.31    7.05
 -10  -6  -6   14.24    4.88
 -10  -7  -6   10.47    4.17
 -11   0  -6    1.12    0.49
 -11  -1  -6    1.22    1.39
 -11  -2  -6   20.59    5.86
 -11  -3  -6   12.58    4.56
 -11  -4  -6   15.05    4.97
 -11  -5  -6   57.31    9.73
 -12   0  -6    0.28    0.70
 -12  -1  -6    8.13    3.67
 -12  -2  -6    1.98    1.79
 -12  -3  -6   14.22    4.88
  -1   0  -7    7.08    3.48
  -1  -1  -7   49.81    9.14
  -2   0  -7  191.55   17.87
  -2  -1  -7   42.63   13.10
  -2  -2  -7    8.24    3.67
  -3   0  -7    9.31    3.97
  -3  -1  -7  437.57   27.01
  -3  -2  -7  389.32   25.43
  -3  -3  -7  384.56   25.32
  -4   0  -7  194.75   17.98
  -4  -1  -7  201.27   18.27
  -4  -2  -7   14.52    4.88
  -4  -3  -7  821.62   36.95
  -4  -4  -7   26.96    6.65
  -5   0  -7  245.14   20.16
  -5  -1  -7  353.30   24.23
  -5  -2  -7  663.33   33.17
  -5  -3  -7  346.22   24.04
  -5  -4  -7   68.13   10.62
  -5  -5  -7   13.32    4.67
  -6   0  -7   80.37   11.53
  -6  -1  -7  205.74   18.47
  -6  -2  -7    4.02    2.57
  -6  -3  -7   88.72   12.12
  -6  -4  -7   48.58    8.93
  -6  -5  -7    6.27    3.17
  -6  -6  -7   14.66    4.97
  -7   0  -7   32.51    7.35
  -7  -1  -7   44.77    8.64
  -7  -2  -7   36.23    7.74
  -7  -3  -7   70.69   10.82
  -7  -4  -7    5.61    3.08
  -7  -5  -7    7.75    3.57
  -7  -6  -7    1.43    1.48
  -7  -7  -7    2.01    1.79
  -8   0  -7   30.43    7.16
  -8  -1  -7   20.04    5.76
  -8  -2  -7    5.52    2.98
  -8  -3  -7   61.73   10.13
  -8  -4  -7    1.21    1.39
  -8  -5  -7   43.01    8.44
  -8  -6  -7   26.55    6.65
  -8  -7  -7    3.01    2.28
  -8  -8  -7    1.04    1.29
  -9   0  -7   69.98   10.82
  -9  -1  -7    8.21    3.67
  -9  -2  -7   35.98    7.74
  -9  -3  -7   43.14    8.44
  -9  -4  -7   21.22    5.96
  -9  -5  -7   11.98    4.47
  -9  -6  -7   19.04    5.65
  -9  -7  -7   21.77    6.06
  -9  -8  -7    6.11    3.17
 -10   0  -7  139.59   15.19
 -10  -1  -7    3.73    2.48
 -10  -2  -7    8.30    3.67
 -10  -3  -7   53.96    9.44
 -10  -4  -7   16.96    5.26
 -10  -5  -7   62.51   10.23
 -10  -6  -7   40.95    8.25
 -10  -7  -7   17.06    5.36
 -11   0  -7    5.42    2.98
 -11  -1  -7   20.29    5.76
 -11  -2  -7   17.87    5.46
 -11  -3  -7    4.32    2.69
 -11  -4  -7    6.89    3.37
 -11  -5  -7   90.42   12.22
 -12   0  -7    2.52    2.09
 -12  -1  -7   17.08    5.36
 -12  -2  -7    8.10    3.67
   0   0  -8  328.29   19.46
  -1   0  -8  688.29   28.51
  -1  -1  -8  282.83   18.78
  -2   0  -8    4.95    1.14
  -2  -1  -8  389.49   21.95
  -2  -2  -8  125.75   11.92
  -3   0  -8  167.15   12.01
  -3  -1  -8   28.50    6.85
  -3  -2  -8  103.26   13.10
  -3  -3  -8 1200.33   44.69
  -4   0  -8  510.25   29.10
  -4  -1  -8  273.21   21.35
  -4  -2  -8   55.90    9.64
  -4  -3  -8   15.81    5.17
  -4  -4  -8  158.76   16.29
  -5   0  -8   34.13    7.54
  -5  -1  -8  244.65   20.16
  -5  -2  -8   89.73   12.22
  -5  -3  -8   38.66    8.05
  -5  -4  -8    3.62    2.48
  -5  -5  -8  233.90   19.77
  -6   0  -8    0.07    0.29
  -6  -1  -8   15.00    4.97
  -6  -2  -8  235.25   19.77
  -6  -3  -8   75.85   11.22
  -6  -4  -8   50.05    9.14
  -6  -5  -8    0.36    0.80
  -6  -6  -8   71.47   10.92
  -7   0  -8   13.54    4.76
  -7  -1  -8   53.30    9.44
  -7  -2  -8    1.80    1.69
  -7  -3  -8   37.37    7.84
  -7  -4  -8    0.23    0.60
  -7  -5  -8   46.82    8.84
  -7  -6  -8   46.15    8.73
  -7  -7  -8    4.97    2.88
  -8   0  -8   59.51    9.93
  -8  -1  -8   44.48    8.64
  -8  -2  -8   19.55    5.65
  -8  -3  -8    0.92    1.19
  -8  -4  -8   41.81    8.34
  -8  -5  -8  108.02   13.41
  -8  -6  -8   81.46   11.62
  -8  -7  -8   22.92    6.16
  -8  -8  -8   36.21    7.74
  -9   0  -8   60.93   10.02
  -9  -1  -8   85.49   11.92
  -9  -2  -8    3.12    2.28
  -9  -3  -8  296.20   22.15
  -9  -4  -8   13.27    4.67
  -9  -5  -8   55.44    9.64
  -9  -6  -8   20.04    5.76
  -9  -7  -8    7.71    3.57
 -10   0  -8  165.78   16.59
 -10  -1  -8   34.06    7.54
 -10  -2  -8    5.91    3.17
 -10  -3  -8   64.26   10.33
 -10  -4  -8   20.33    5.86
 -10  -5  -8    9.39    3.97
 -10  -6  -8   23.27    6.26
 -11   0  -8    3.15    2.28
 -11  -1  -8    9.30    3.97
 -11  -2  -8   13.56    4.76
 -11  -3  -8    5.81    3.08
 -11  -4  -8    4.14    2.57
  -1   0  -9    2.09    0.39
  -1  -1  -9   28.93    6.96
  -2   0  -9    6.98    3.37
  -2  -1  -9  239.03   19.97
  -2  -2  -9    1.56    1.60
  -3   0  -9  824.89   37.04
  -3  -1  -9  413.75   26.22
  -3  -2  -9  121.40   14.20
  -3  -3  -9  200.61   18.27
  -4   0  -9  309.52   22.64
  -4  -1  -9   31.80    7.25
  -4  -2  -9  174.35   16.98
  -4  -3  -9   89.33   12.22
  -4  -4  -9    2.87    2.19
  -5   0  -9  268.86   21.15
  -5  -1  -9   22.14    6.06
  -5  -2  -9   25.70    6.56
  -5  -3  -9   87.30   12.01
  -5  -4  -9   25.26    6.45
  -5  -5  -9    1.66    1.69
  -6   0  -9    0.00    0.09
  -6  -1  -9    8.75    3.78
  -6  -2  -9   96.93   12.71
  -6  -3  -9    3.36    2.39
  -6  -4  -9   82.87   11.72
  -6  -5  -9   66.69   10.53
  -6  -6  -9   45.27    8.64
  -7   0  -9   60.79   10.02
  -7  -1  -9    5.06    2.88
  -7  -2  -9   13.77    4.76
  -7  -3  -9   34.87    7.65
  -7  -4  -9   42.96    8.44
  -7  -5  -9   80.82   11.62
  -7  -6  -9   77.45   11.33
  -7  -7  -9   47.42    8.84
  -8   0  -9   13.48    4.76
  -8  -1  -9   28.61    6.85
  -8  -2  -9   84.22   11.82
  -8  -3  -9   25.43    6.45
  -8  -4  -9   20.70    5.86
  -8  -5  -9   17.97    5.46
  -8  -6  -9   59.90    9.93
  -8  -7  -9    2.30    1.99
  -8  -8  -9   35.92    7.74
  -9   0  -9   14.06    4.88
  -9  -1  -9   35.61    7.65
  -9  -2  -9   67.97   10.62
  -9  -3  -9   29.57    7.05
  -9  -4  -9   41.60    8.34
  -9  -5  -9   14.18    4.88
  -9  -6  -9    0.75    1.09
  -9  -7  -9    8.57    3.78
 -10   0  -9   50.20    9.14
 -10  -1  -9    2.33    1.99
 -10  -2  -9   70.58   10.82
 -10  -3  -9    1.43    1.48
 -10  -4  -9    3.55    2.39
 -10  -5  -9    7.36    3.48
 -11   0  -9   15.61    5.06
 -11  -1  -9   10.94    4.27
 -11  -2  -9    2.85    2.19
 -11  -3  -9   11.14    4.27
  -1   0 -10  215.77   18.97
  -1  -1 -10  628.61   32.27
  -2   0 -10 1437.62   48.86
  -2  -1 -10  813.68   36.75
  -2  -2 -10  458.37   27.60
  -3   0 -10  446.61   27.22
  -3  -1 -10  146.91   15.59
  -3  -2 -10   23.19    6.26
  -3  -3 -10   19.85    5.76
  -4   0 -10   12.33    4.56
  -4  -1 -10   89.46   12.22
  -4  -2 -10    6.81    3.37
  -4  -3 -10   27.48    6.75
  -4  -4 -10   37.80    7.94
  -5   0 -10    0.01    0.20
  -5  -1 -10   53.82    9.44
  -5  -2 -10    3.26    2.28
  -5  -3 -10    3.93    2.57
  -5  -4 -10   42.35    8.34
  -5  -5 -10   18.23    5.46
  -6   0 -10   57.49    9.73
  -6  -1 -10   14.70    4.97
  -6  -2 -10   14.76    4.97
  -6  -3 -10   38.60    8.05
  -6  -4 -10   21.22    5.96
  -6  -5 -10   52.48    9.34
  -6  -6 -10   45.67    8.73
  -7   0 -10   29.83    7.05
  -7  -1 -10    3.62    2.48
  -7  -2 -10   36.39    7.74
  -7  -3 -10    6.18    3.17
  -7  -4 -10    5.53    3.08
  -7  -5 -10   89.67   12.22
  -7  -6 -10    2.97    2.19
  -7  -7 -10   84.86   11.92
  -8   0 -10    8.53    3.78
  -8  -1 -10   16.47    5.26
  -8  -2 -10    8.45    3.78
  -8  -3 -10   84.12   11.82
  -8  -4 -10   13.82    4.76
  -8  -5 -10   34.28    7.54
  -8  -6 -10   30.12    7.05
  -8  -7 -10   16.26    5.17
  -9   0 -10    6.16    3.17
  -9  -1 -10   74.49   11.12
  -9  -2 -10   16.18    5.17
  -9  -3 -10    0.97    1.29
  -9  -4 -10    5.98    3.17
  -9  -5 -10   14.40    4.88
  -9  -6 -10   15.70    5.06
 -10   0 -10  156.85   16.18
 -10  -1 -10   37.76    7.94
 -10  -2 -10    4.16    2.57
 -10  -3 -10    1.45    1.60
 -10  -4 -10    9.42    3.97
 -10  -5 -10    1.52    1.60
 -11   0 -10   23.82    6.26
 -11  -1 -10  107.56   13.41
 -11  -2 -10   26.21    6.56
  -1   0 -11   23.44    6.26
  -1  -1 -11    0.62    1.00
  -2   0 -11    2.44    1.99
  -2  -1 -11   40.45    8.25
  -2  -2 -11    5.34    2.98
  -3   0 -11   54.43    9.53
  -3  -1 -11  141.32   15.29
  -3  -2 -11   56.76    9.73
  -3  -3 -11   67.77   10.62
  -4   0 -11   15.69    5.06
  -4  -1 -11    0.19    0.49
  -4  -2 -11  142.65   15.39
  -4  -3 -11   16.69    5.26
  -4  -4 -11   39.75    8.14
  -5   0 -11   14.20    4.88
  -5  -1 -11   29.61    7.05
  -5  -2 -11   45.22    8.64
  -5  -3 -11   14.90    4.97
  -5  -4 -11  104.74   13.21
  -5  -5 -11    0.32    0.70
  -6   0 -11    0.30    0.70
  -6  -1 -11   21.84    6.06
  -6  -2 -11    7.07    3.37
  -6  -3 -11    7.50    3.57
  -6  -4 -11   26.04    6.56
  -6  -5 -11   59.39    9.93
  -6  -6 -11   11.20    4.27
  -7   0 -11   26.23    6.56
  -7  -1 -11   28.45    6.85
  -7  -2 -11    3.77    2.48
  -7  -3 -11   33.08    7.45
  -7  -4 -11   29.19    6.96
  -7  -5 -11   31.93    7.25
  -7  -6 -11    7.17    3.48
  -7  -7 -11   22.76    6.16
  -8   0 -11   88.66   12.12
  -8  -1 -11   21.18    5.96
  -8  -2 -11   16.58    5.26
  -8  -3 -11    3.74    2.48
  -8  -4 -11   14.64    4.97
  -8  -5 -11   54.26    9.53
  -8  -6 -11   26.20    6.56
  -8  -7 -11   33.55    7.45
  -9   0 -11   22.43    6.06
  -9  -1 -11   39.51    8.14
  -9  -2 -11   36.95    7.84
  -9  -3 -11    2.42    1.99
  -9  -4 -11    6.16    3.17
  -9  -5 -11   11.76    4.37
 -10   0 -11   12.39    4.56
 -10  -1 -11    2.99    2.19
 -10  -2 -11   12.45    4.56
 -10  -3 -11   16.79    5.26
   0   0 -12   15.62    5.06
  -1   0 -12   96.14   12.61
  -1  -1 -12    0.00    0.09
  -2   0 -12   12.31    4.56
  -2  -1 -12   18.62    8.05
  -2  -2 -12   33.54    7.45
  -3   0 -12   12.68    4.56
  -3  -1 -12   68.17   10.62
  -3  -2 -12    4.93    2.88
  -3  -3 -12    4.16    2.57
  -4   0 -12   10.98    4.27
  -4  -1 -12   14.32    4.88
  -4  -2 -12   91.08   12.32
  -4  -3 -12   19.46    5.65
  -4  -4 -12   47.88    8.93
  -5   0 -12    4.12    2.57
  -5  -1 -12   18.10    5.46
  -5  -2 -12   50.33    9.14
  -5  -3 -12   14.12    4.88
  -5  -4 -12   42.13    8.34
  -5  -5 -12  116.69   13.90
  -6   0 -12    0.63    1.00
  -6  -1 -12   50.33    9.14
  -6  -2 -12   26.26    6.65
  -6  -3 -12   22.14    6.06
  -6  -4 -12   61.70   10.13
  -6  -5 -12   63.60   10.33
  -6  -6 -12   37.42    7.84
  -7   0 -12    0.69    1.09
  -7  -1 -12   32.15    7.35
  -7  -2 -12   32.74    7.35
  -7  -3 -12    5.93    3.17
  -7  -4 -12   72.52   11.02
  -7  -5 -12   76.94   11.33
  -7  -6 -12   39.83    8.14
  -7  -7 -12   13.51    4.76
  -8   0 -12    9.02    3.88
  -8  -1 -12   85.67   11.92
  -8  -2 -12    4.02    2.57
  -8  -3 -12    4.35    2.69
  -8  -4 -12    6.94    3.37
  -8  -5 -12   16.98    5.36
  -8  -6 -12   18.58    5.56
  -9   0 -12    1.68    1.69
  -9  -1 -12   15.45    5.06
  -9  -2 -12   28.85    6.96
  -9  -3 -12    6.49    3.28
  -9  -4 -12   63.42   10.23
 -10   0 -12    1.20    1.39
 -10  -1 -12   11.95    4.47
  -1   0 -13    3.45    2.39
  -1  -1 -13  109.68   13.51
  -2   0 -13   20.08    5.76
  -2  -1 -13   25.62    6.56
  -2  -2 -13    4.06    2.57
  -3   0 -13   98.53   12.81
  -3  -1 -13   33.55    7.45
  -3  -2 -13   35.84    7.74
  -3  -3 -13    1.67    1.69
  -4   0 -13   21.28    5.96
  -4  -1 -13   20.83    5.86
  -4  -2 -13   55.51    9.64
  -4  -3 -13   17.74    5.46
  -4  -4 -13    3.94    2.57
  -5   0 -13   29.38    6.96
  -5  -1 -13   21.50    5.96
  -5  -2 -13    9.84    4.08
  -5  -3 -13   36.86    7.84
  -5  -4 -13   48.82    9.05
  -5  -5 -13   65.64   10.43
  -6   0 -13   16.27    7.25
  -6  -1 -13   62.75   10.23
  -6  -2 -13   19.89    5.76
  -6  -3 -13    0.24    0.60
  -6  -4 -13    4.45    2.69
  -6  -5 -13    9.82    4.08
  -6  -6 -13    3.16    2.28
  -7   0 -13   64.50   10.33
  -7  -1 -13   29.09    6.96
  -7  -2 -13   11.20    4.27
  -7  -3 -13    3.31    2.39
  -7  -4 -13   16.75    5.26
  -7  -5 -13    2.65    2.09
  -7  -6 -13   22.31    6.06
  -8   0 -13    0.83    1.19
  -8  -1 -13   15.37    5.06
  -8  -2 -13    2.37    1.99
  -8  -3 -13   16.14    5.17
  -8  -4 -13    2.66    2.09
  -8  -5 -13    5.05    2.88
  -9   0 -13   32.78    7.35
  -9  -1 -13    1.38    0.80
  -9  -2 -13    9.50    3.97
  -9  -3 -13   42.12    8.34
  -1   0 -14   10.25    4.17
  -1  -1 -14   85.80   11.92
  -2   0 -14   19.51    3.97
  -2  -1 -14   10.71    4.17
  -2  -2 -14    3.19    2.28
  -3   0 -14  118.30   14.00
  -3  -1 -14   16.04    5.17
  -3  -2 -14   19.62    5.76
  -3  -3 -14   65.32   10.43
  -4   0 -14   10.15    4.08
  -4  -1 -14   70.92   10.82
  -4  -2 -14   72.41   10.92
  -4  -3 -14   57.19    9.73
  -4  -4 -14    7.63    3.57
  -5   0 -14   91.62   12.32
  -5  -1 -14  130.12   14.70
  -5  -2 -14   53.67    9.44
  -5  -3 -14   77.94   11.42
  -5  -4 -14   31.56    7.25
  -5  -5 -14   31.83    7.25
  -6   0 -14    2.85    2.19
  -6  -1 -14   24.13    6.36
  -6  -2 -14   21.67    5.96
  -6  -3 -14   12.54    4.56
  -6  -4 -14    5.30    2.98
  -6  -5 -14   65.90   10.43
  -6  -6 -14    7.95    3.67
  -7   0 -14    4.24    2.69
  -7  -1 -14    3.42    2.39
  -7  -2 -14   24.75    6.45
  -7  -3 -14    5.89    3.17
  -7  -4 -14    6.41    3.28
  -7  -5 -14    6.42    3.28
  -8   0 -14   21.75    6.06
  -8  -1 -14   20.71    5.86
  -8  -2 -14   53.48    9.44
  -8  -3 -14   11.37    4.37
  -1   0 -15   24.28    6.36
  -1  -1 -15   27.01    6.65
  -2   0 -15   73.69   11.02
  -2  -1 -15   82.51   11.72
  -2  -2 -15   70.69   10.82
  -3   0 -15    1.75    1.69
  -3  -1 -15   22.55    6.16
  -3  -2 -15  126.66   14.50
  -3  -3 -15    1.63    1.69
  -4   0 -15   10.71    4.17
  -4  -1 -15   72.82   11.02
  -4  -2 -15   34.44    7.54
  -4  -3 -15    5.13    2.88
  -4  -4 -15    0.48    0.89
  -5   0 -15    6.62    3.28
  -5  -1 -15   12.96    4.67
  -5  -2 -15   27.79    6.75
  -5  -3 -15    5.18    2.98
  -5  -4 -15   24.77    6.45
  -5  -5 -15    8.91    3.88
  -6   0 -15    0.53    0.20
  -6  -1 -15   23.00    6.16
  -6  -2 -15   55.86    9.64
  -6  -3 -15    9.27    3.97
  -6  -4 -15    7.46    3.48
  -6  -5 -15    6.78    3.37
  -7   0 -15   45.11    8.64
  -7  -1 -15    3.31    2.39
  -7  -2 -15    7.75    3.57
  -7  -3 -15    1.78    1.69
   0   0 -16    8.96    3.88
  -1   0 -16    0.34    0.80
  -1  -1 -16    4.82    2.88
  -2   0 -16    5.01    2.88
  -2  -1 -16    1.22    1.39
  -2  -2 -16    4.60    2.78
  -3   0 -16    0.20    0.60
  -3  -1 -16   13.50    4.76
  -3  -2 -16    3.23    2.28
  -3  -3 -16    4.39    2.69
  -4   0 -16   33.09    7.45
  -4  -1 -16  177.78   17.18
  -4  -2 -16  203.88   18.37
  -4  -3 -16    8.57    3.78
  -4  -4 -16    0.17    0.49
  -5   0 -16   23.43    6.26
  -5  -1 -16   70.66   10.82
  -5  -2 -16   48.68    9.05
  -5  -3 -16    5.46    2.98
  -5  -4 -16    1.48    1.60
  -6   0 -16    2.33    1.99
  -6  -1 -16   19.38    5.65
  -6  -2 -16    6.37    3.28
  -6  -3 -16    7.59    3.57
  -1   0 -17    1.99    1.79
  -1  -1 -17   10.53    3.08
  -2   0 -17    1.20    1.39
  -2  -1 -17    3.79    2.48
  -2  -2 -17    2.13    1.89
  -3   0 -17    0.80    0.09
  -3  -1 -17   35.77    7.74
  -3  -2 -17    1.32    1.48
  -3  -3 -17    1.09    1.39
  -4   0 -17    2.52    2.09
  -4  -1 -17    8.42    3.78
  -4  -2 -17   17.83    5.46
  -4  -3 -17    0.34    0.80
  -5   0 -17    4.58    2.78
  -5  -1 -17    1.57    1.60
  -5  -2 -17    6.20    3.17
  -1   0 -18    2.83    2.19
  -1  -1 -18   11.57    4.37
  -2   0 -18   26.61    6.65
  -2  -1 -18   10.27    4.17
  -2  -2 -18   47.94    8.93
  -3   0 -18    2.65    2.09
  -3  -1 -18   44.33    8.54
  -3  -2 -18    8.91    3.88
   2   1   1  839.12   37.35
   3   1   1   65.75    6.75
   3   2   1  572.11   30.79
   4   1   1  222.40   19.26
   4   2   1  213.46   18.87
   4   3   1  302.48   22.45
   5   1   1  111.86    9.05
   5   2   1   39.91    8.14
   5   3   1  459.47   24.43
   5   4   1   72.41   10.92
   6   1   1    4.89    2.88
   6   2   1   69.24   10.73
   6   3   1  147.67   15.70
   6   4   1  541.19   29.99
   6   5   1  747.29   35.25
   7   1   1   56.00    6.56
   7   2   1   44.87    8.64
   7   3   1  493.32   28.60
   7   4   1   99.37   12.81
   7   5   1   15.07    4.97
   7   6   1   98.97   12.81
   8   1   1  396.95   25.72
   8   2   1    1.67    1.69
   8   3   1    5.58    3.08
   8   4   1   44.71    8.64
   8   5   1   13.17    4.67
   8   6   1   15.76    5.17
   8   7   1    9.50    3.97
   9   1   1    4.67    2.78
   9   2   1   18.80    5.56
   9   3   1   22.99    6.16
   9   4   1   22.27    6.06
   9   5   1   53.05    9.44
   9   6   1   40.36    8.14
   9   7   1   22.97    6.16
   9   8   1    8.56    3.78
  10   1   1   11.57    4.37
  10   2   1    0.78    1.09
  10   3   1    0.58    1.00
  10   4   1   11.73    4.37
  10   5   1    4.93    2.88
  10   6   1   50.49    9.14
  10   7   1   21.94    6.06
  10   8   1    4.82    2.78
  11   1   1   12.49    4.56
  11   2   1   56.25    9.64
  11   3   1   27.64    6.75
  11   4   1    0.46    0.89
  11   5   1   31.18    7.16
  11   6   1    7.91    3.67
  11   7   1    6.65    3.28
  12   1   1  102.01   13.01
  12   2   1    1.75    1.69
  12   3   1    5.38    2.98
  12   4   1    6.23    3.17
  12   5   1    8.36    3.67
  13   1   1   17.70    5.46
  13   2   1    1.96    1.79
   2   1   2  927.88   39.23
   3   1   2   14.90    4.97
   3   2   2  390.45   25.43
   4   1   2   10.86    2.57
   4   2   2  447.89   27.31
   4   3   2   24.37    6.36
   5   1   2  101.83   13.01
   5   2   2  193.87   17.98
   5   3   2  702.39   34.16
   5   4   2   38.93    8.05
   6   1   2   79.51   11.53
   6   2   2   17.51    5.36
   6   3   2  561.20   30.59
   6   4   2  338.05   23.74
   6   5   2  244.63   20.16
   7   1   2  161.69   16.38
   7   2   2  106.51   13.31
   7   3   2  636.60   32.57
   7   4   2  131.18   14.80
   7   5   2   19.18    5.65
   7   6   2    0.55    1.00
   8   1   2   87.02   12.01
   8   2   2   17.80    5.46
   8   3   2   60.58   10.02
   8   4   2    5.23    2.98
   8   5   2   11.32    4.37
   8   6   2   18.67    5.56
   8   7   2   21.41    5.96
   9   1   2   23.36    6.26
   9   2   2   10.09    4.08
   9   3   2   28.56    6.85
   9   4   2   37.05    7.84
   9   5   2   63.94   10.33
   9   6   2   87.54   12.01
   9   7   2   38.78    8.05
   9   8   2   29.01    6.96
  10   1   2  149.71   15.79
  10   2   2    7.66    3.57
  10   3   2   69.13   10.73
  10   4   2    4.25    2.69
  10   5   2   15.58    5.06
  10   6   2  119.35   14.10
  10   7   2   11.40    4.37
  10   8   2   14.02    4.88
  11   1   2   13.27    4.67
  11   2   2   39.89    8.14
  11   3   2   25.76    6.56
  11   4   2   14.06    4.88
  11   5   2   57.53    9.73
  11   6   2   47.75    8.93
  11   7   2   28.79    6.96
  12   1   2    6.30    3.28
  12   2   2   26.73    6.65
  12   3   2    4.05    2.57
  12   4   2    5.83    3.08
  12   5   2    0.46    0.89
  13   1   2    7.93    3.67
   2   1   3  381.25   28.31
   3   1   3  411.19   26.12
   3   2   3  281.51   21.65
   4   1   3    7.46    0.89
   4   2   3  141.36   15.29
   4   3   3   27.49    1.33
   5   1   3  226.18   19.37
   5   2   3  144.80   15.50
   5   3   3  311.99   22.74
   5   4   3   87.00   12.01
   6   1   3  116.72   13.90
   6   2   3  124.61   14.41
   6   3   3  864.30   37.94
   6   4   3  739.28   35.05
   6   5   3   53.99    9.44
   7   1   3    1.66    1.69
   7   2   3   22.82    6.16
   7   3   3   40.68    8.25
   7   4   3   92.87   12.42
   7   5   3   10.16    4.08
   7   6   3   19.34    5.65
   8   1   3    9.57    3.97
   8   2   3    4.21    2.69
   8   3   3    7.81    3.57
   8   4   3   29.57    7.05
   8   5   3   32.02    7.25
   8   6   3    2.44    1.99
   8   7   3   32.76    7.35
   9   1   3   37.84    7.94
   9   2   3   40.48    8.25
   9   3   3   16.92    5.26
   9   4   3   32.73    7.35
   9   5   3   86.80   12.01
   9   6   3    1.45    1.60
   9   7   3   17.33    5.36
   9   8   3    6.55    3.28
  10   1   3    0.55    1.00
  10   2   3   29.12    6.96
  10   3   3   10.58    4.17
  10   4   3   25.97    6.56
  10   5   3   12.13    4.47
  10   6   3   97.71   12.71
  10   7   3   41.83    8.34
  10   8   3    0.58    1.00
  11   1   3    1.67    1.69
  11   2   3   45.94    8.73
  11   3   3   41.77    8.34
  11   4   3   88.79   12.12
  11   5   3   30.08    7.05
  11   6   3   36.67    7.84
  11   7   3   13.30    4.67
  12   1   3   15.41    5.06
  12   2   3   15.18    5.06
  12   3   3    3.36    2.39
  12   4   3   24.63    6.36
  12   5   3    4.70    2.78
  13   1   3   14.51    4.88
   2   1   4  423.62   19.26
   3   1   4  128.64   14.61
   3   2   4  165.58   16.59
   4   1   4  191.04   17.78
   4   2   4   33.40    7.45
   4   3   4   60.26   10.02
   5   1   4  158.24   16.18
   5   2   4   20.39    5.86
   5   3   4   18.99    5.65
   5   4   4   17.49    5.36
   6   1   4   51.49    9.24
   6   2   4  270.80   21.26
   6   3   4 2279.47   61.58
   6   4   4   53.16    9.44
   6   5   4   40.17    8.14
   7   1   4  863.61   37.84
   7   2   4   64.18   10.33
   7   3   4   18.91    5.56
   7   4   4   74.49   11.12
   7   5   4   45.51    8.73
   7   6   4   22.53    6.16
   8   1   4   34.73    7.54
   8   2   4   27.12    6.75
   8   3   4   16.14    5.17
   8   4   4   29.50    7.05
   8   5   4   13.23    4.67
   8   6   4   37.42    7.84
   8   7   4   46.71    8.84
   9   1   4    5.14    2.88
   9   2   4    2.33    1.99
   9   3   4    5.92    3.17
   9   4   4   31.54    7.25
   9   5   4   84.93   11.92
   9   6   4   59.90    9.93
   9   7   4   29.78    7.05
   9   8   4    8.37    3.78
  10   1   4    5.89    3.08
  10   2   4    2.88    2.19
  10   3   4   10.34    4.17
  10   4   4   40.99    8.25
  10   5   4   94.85   12.52
  10   6   4   32.49    7.35
  10   7   4    2.29    1.99
  10   8   4    2.84    2.19
  11   1   4    8.13    3.67
  11   2   4   21.87    6.06
  11   3   4    2.03    1.79
  11   4   4    4.19    2.69
  11   5   4    8.10    3.67
  11   6   4   46.33    8.73
  12   1   4   23.73    6.26
  12   2   4    6.49    3.28
  12   3   4    1.08    1.29
  12   4   4   12.27    4.47
   2   1   5  291.54   22.05
   3   1   5   53.08    9.44
   3   2   5   17.06    5.36
   4   1   5  181.06   17.38
   4   2   5  262.01   16.38
   4   3   5  181.75   17.38
   5   1   5   43.35    8.44
   5   2   5   14.16    4.88
   5   3   5    6.30    1.99
   5   4   5   83.64   11.82
   6   1   5    3.76    1.09
   6   2   5  176.66   18.97
   6   3   5  184.53   17.47
   6   4   5  114.40   13.81
   6   5   5   44.05    8.54
   7   1   5   22.11    6.06
   7   2   5   30.72    7.16
   7   3   5   18.17    5.46
   7   4   5   73.93   11.12
   7   5   5    6.72    3.37
   7   6   5    8.94    3.88
   8   1   5    2.62    2.09
   8   2   5   49.07    9.05
   8   3   5   23.40    6.26
   8   4   5    7.28    3.48
   8   5   5    4.79    2.78
   8   6   5   46.16    8.73
   8   7   5    3.75    2.48
   9   1   5    4.04    2.57
   9   2   5   28.45    6.85
   9   3   5    0.22    0.60
   9   4   5   65.15   10.43
   9   5   5   44.96    8.64
   9   6   5   32.78    7.35
   9   7   5    9.84    4.08
   9   8   5   26.79    6.65
  10   1   5   15.18    5.06
  10   2   5   13.47    4.76
  10   3   5  188.13   17.69
  10   4   5    1.59    1.60
  10   5   5    3.54    2.39
  10   6   5    1.20    1.39
  10   7   5    0.04    0.29
  11   1   5    2.65    2.09
  11   2   5   13.43    4.76
  11   3   5   11.82    4.47
  11   4   5    0.46    0.89
  11   5   5    4.90    2.88
  11   6   5   41.88    8.34
  12   1   5    1.12    1.39
  12   2   5    4.10    2.57
  12   3   5   12.78    4.56
  12   4   5    8.42    3.78
   2   1   6   16.74    5.26
   3   1   6  328.76   23.34
   3   2   6   39.35    8.05
   4   1   6  220.54   19.17
   4   2   6   81.73   11.62
   4   3   6  323.62   23.24
   5   1   6   78.08   11.42
   5   2   6   16.92    5.26
   5   3   6  202.78   18.37
   5   4   6  356.75   24.34
   6   1   6 1570.18   51.05
   6   2   6  224.20   19.26
   6   3   6  142.51   15.39
   6   4   6   59.28    9.93
   6   5   6   86.46   12.01
   7   1   6   66.59   10.53
   7   2   6    2.58    2.09
   7   3   6   25.26    6.45
   7   4   6   31.73    7.25
   7   5   6   19.27    5.65
   7   6   6   26.82    6.65
   8   1   6   50.64    9.14
   8   2   6   24.92    6.45
   8   3   6   33.54    7.45
   8   4   6   39.32    8.05
   8   5   6   49.78    9.14
   8   6   6   22.33    6.06
   8   7   6   16.20    5.17
   9   1   6    6.24    3.17
   9   2   6    6.19    3.17
   9   3   6    8.73    3.78
   9   4   6   19.51    5.65
   9   5   6   15.44    5.06
   9   6   6    5.19    2.98
   9   7   6   10.75    4.27
   9   8   6    4.68    2.78
  10   1   6   46.44    8.73
  10   2   6   41.00    8.25
  10   3   6   48.47    8.93
  10   4   6   72.17   10.92
  10   5   6   30.31    7.05
  10   6   6   14.24    4.88
  10   7   6   10.47    4.17
  11   1   6    1.22    1.39
  11   2   6   20.59    5.86
  11   3   6   12.58    4.56
  11   4   6   15.05    4.97
  11   5   6   57.31    9.73
  12   1   6    8.13    3.67
  12   2   6    1.98    1.79
  12   3   6   14.22    4.88
   2   1   7   52.64   13.10
   3   1   7  437.57   27.01
   3   2   7  389.36   25.43
   4   1   7  201.29   18.27
   4   2   7   14.53    4.88
   4   3   7  821.54   36.95
   5   1   7  353.30   24.23
   5   2   7  663.42   33.17
   5   3   7  346.22   24.04
   5   4   7   68.13   10.62
   6   1   7  205.71   18.47
   6   2   7    4.02    2.57
   6   3   7   88.75   12.12
   6   4   7   48.57    8.93
   6   5   7    6.27    3.28
   7   1   7   44.77    8.64
   7   2   7   36.21    7.74
   7   3   7   70.69   10.82
   7   4   7    5.61    3.08
   7   5   7    7.75    3.57
   7   6   7    1.41    1.48
   8   1   7   20.04    5.76
   8   2   7    5.53    2.98
   8   3   7   61.73   10.13
   8   4   7    1.21    1.39
   8   5   7   43.01    8.44
   8   6   7   26.55    6.65
   8   7   7    3.01    2.28
   9   1   7    8.21    3.67
   9   2   7   35.98    7.74
   9   3   7   43.14    8.44
   9   4   7   21.22    5.96
   9   5   7   11.96    4.47
   9   6   7   19.04    5.65
   9   7   7   21.77    6.06
   9   8   7    6.12    3.17
  10   1   7    3.73    2.48
  10   2   7    8.30    3.67
  10   3   7   53.95    9.44
  10   4   7   16.96    5.26
  10   5   7   62.51   10.23
  10   6   7   40.95    8.25
  10   7   7   17.06    5.36
  11   1   7   20.29    5.76
  11   2   7   17.87    5.46
  11   3   7    4.32    2.69
  11   4   7    6.89    3.37
  11   5   7   90.42   12.22
  12   1   7   17.08    5.36
  12   2   7    8.10    3.67
   2   1   8  389.41   21.95
   3   1   8   28.52    6.85
   3   2   8  103.20   13.10
   4   1   8  273.25   21.35
   4   2   8   55.92    9.64
   4   3   8   15.83    5.17
   5   1   8  244.67   20.16
   5   2   8   89.71   12.22
   5   3   8   38.66    8.05
   5   4   8    3.62    2.48
   6   1   8   15.00    4.97
   6   2   8  235.25   19.77
   6   3   8   75.83   11.22
   6   4   8   50.05    9.14
   6   5   8    0.36    0.80
   7   1   8   53.30    9.44
   7   2   8    1.80    1.69
   7   3   8   37.36    7.84
   7   4   8    0.23    0.60
   7   5   8   46.82    8.84
   7   6   8   46.15    8.73
   8   1   8   44.48    8.64
   8   2   8   19.55    5.65
   8   3   8    0.92    1.19
   8   4   8   41.80    8.34
   8   5   8  108.02   13.41
   8   6   8   81.47   11.62
   8   7   8   22.92    6.16
   9   1   8   85.49   11.92
   9   2   8    3.12    2.28
   9   3   8  296.18   22.15
   9   4   8   13.27    4.67
   9   5   8   55.43    9.64
   9   6   8   20.04    5.76
   9   7   8    7.71    3.57
  10   1   8   34.06    7.54
  10   2   8    5.91    3.17
  10   3   8   64.26   10.33
  10   4   8   20.33    5.86
  10   5   8    9.39    3.97
  10   6   8   23.27    6.26
  11   1   8    9.30    3.97
  11   2   8   13.56    4.76
  11   3   8    5.81    3.08
  11   4   8    4.14    2.57
   2   1   9  239.00   19.97
   3   1   9  413.76   26.22
   3   2   9  121.41   14.20
   4   1   9   31.81    7.25
   4   2   9  174.37   16.98
   4   3   9   89.34   12.22
   5   1   9   22.14    6.06
   5   2   9   25.72    6.56
   5   3   9   87.28   12.01
   5   4   9   25.25    6.45
   6   1   9    8.76    3.78
   6   2   9   96.93   12.71
   6   3   9    3.36    2.39
   6   4   9   82.88   11.72
   6   5   9   66.69   10.53
   7   1   9    5.06    2.88
   7   2   9   13.78    4.76
   7   3   9   34.85    7.65
   7   4   9   42.94    8.44
   7   5   9   80.84   11.62
   7   6   9   77.45   11.33
   8   1   9   28.61    6.85
   8   2   9   84.20   11.82
   8   3   9   25.43    6.45
   8   4   9   20.70    5.86
   8   5   9   17.97    5.46
   8   6   9   59.91    9.93
   8   7   9    2.30    1.99
   9   1   9   35.61    7.65
   9   2   9   67.97   10.62
   9   3   9   29.55    7.05
   9   4   9   41.60    8.34
   9   5   9   14.18    4.88
   9   6   9    0.75    1.09
   9   7   9    8.59    3.78
  10   1   9    2.33    1.99
  10   2   9   70.58   10.82
  10   3   9    1.43    1.48
  10   4   9    3.55    2.39
  10   5   9    7.36    3.48
  11   1   9   10.94    4.27
  11   2   9    2.85    2.19
  11   3   9   11.14    4.27
   2   1  10  813.70   36.75
   3   1  10  146.91   15.59
   3   2  10   23.20    6.26
   4   1  10   89.46   12.22
   4   2  10    6.81    3.37
   4   3  10   27.48    6.75
   5   1  10   53.84    9.44
   5   2  10    3.26    2.28
   5   3  10    3.93    2.57
   5   4  10   42.36    8.34
   6   1  10   14.70    4.97
   6   2  10   14.76    4.97
   6   3  10   38.60    8.05
   6   4  10   21.22    5.96
   6   5  10   52.50    9.34
   7   1  10    3.63    2.48
   7   2  10   36.39    7.74
   7   3  10    6.18    3.17
   7   4  10    5.53    3.08
   7   5  10   89.67   12.22
   7   6  10    2.97    2.19
   8   1  10   16.47    5.26
   8   2  10    8.45    3.78
   8   3  10   84.12   11.82
   8   4  10   13.82    4.76
   8   5  10   34.28    7.54
   8   6  10   30.12    7.05
   8   7  10   16.26    5.17
   9   1  10   74.50   11.12
   9   2  10   16.18    5.17
   9   3  10    0.97    1.29
   9   4  10    5.98    3.17
   9   5  10   14.40    4.88
   9   6  10   15.70    5.06
  10   1  10   37.75    7.94
  10   2  10    4.16    2.57
  10   3  10    1.45    1.60
  10   4  10    9.42    3.97
  10   5  10    1.52    1.60
  11   1  10  107.55   13.41
  11   2  10   26.21    6.56
   2   1  11   40.44    8.25
   3   1  11  141.30   15.29
   3   2  11   56.75    9.73
   4   1  11    0.19    0.49
   4   2  11  142.66   15.39
   4   3  11   16.69    5.26
   5   1  11   29.61    7.05
   5   2  11   45.20    8.64
   5   3  11   14.90    4.97
   5   4  11  104.74   13.21
   6   1  11   21.83    6.06
   6   2  11    7.07    3.37
   6   3  11    7.50    3.57
   6   4  11   26.04    6.56
   6   5  11   59.39    9.93
   7   1  11   28.45    6.85
   7   2  11    3.77    2.48
   7   3  11   33.08    7.45
   7   4  11   29.19    6.96
   7   5  11   31.93    7.25
   7   6  11    7.17    3.48
   8   1  11   21.18    5.96
   8   2  11   16.59    5.26
   8   3  11    3.74    2.48
   8   4  11   14.66    4.97
   8   5  11   54.25    9.53
   8   6  11   26.20    6.56
   8   7  11   33.55    7.45
   9   1  11   39.51    8.14
   9   2  11   36.95    7.84
   9   3  11    2.42    1.99
   9   4  11    6.16    3.17
   9   5  11   11.76    4.37
  10   1  11    2.99    2.19
  10   2  11   12.45    4.56
  10   3  11   16.79    5.26
   2   1  12   38.64    8.05
   3   1  12   68.19   10.62
   3   2  12    4.93    2.88
   4   1  12   14.32    4.88
   4   2  12   91.08   12.32
   4   3  12   19.47    5.65
   5   1  12   18.10    5.46
   5   2  12   50.33    9.14
   5   3  12   14.12    4.88
   5   4  12   42.13    8.34
   6   1  12   50.33    9.14
   6   2  12   26.26    6.65
   6   3  12   22.14    6.06
   6   4  12   61.70   10.13
   6   5  12   63.60   10.33
   7   1  12   32.15    7.35
   7   2  12   32.74    7.35
   7   3  12    5.93    3.17
   7   4  12   72.52   11.02
   7   5  12   76.94   11.33
   7   6  12   39.83    8.14
   8   1  12   85.67   11.92
   8   2  12    4.02    2.57
   8   3  12    4.35    2.69
   8   4  12    6.94    3.37
   8   5  12   16.98    5.36
   8   6  12   18.58    5.56
   9   1  12   15.45    5.06
   9   2  12   28.85    6.96
   9   3  12    6.49    3.28
   9   4  12   63.42   10.23
  10   1  12   11.94    4.47
   2   1  13   25.62    6.56
   3   1  13   33.55    7.45
   3   2  13   35.84    7.74
   4   1  13   20.85    5.86
   4   2  13   55.51    9.64
   4   3  13   17.72    5.46
   5   1  13   21.50    5.96
   5   2  13    9.84    4.08
   5   3  13   36.86    7.84
   5   4  13   48.81    9.05
   6   1  13   62.74   10.23
   6   2  13   19.89    5.76
   6   3  13    0.24    0.60
   6   4  13    4.45    2.69
   6   5  13    9.81    4.08
   7   1  13   29.09    6.96
   7   2  13   11.21    4.27
   7   3  13    3.31    2.39
   7   4  13   16.75    5.26
   7   5  13    2.65    2.09
   7   6  13   22.31    6.06
   8   1  13   15.37    5.06
   8   2  13    2.37    1.99
   8   3  13   16.14    5.17
   8   4  13    2.66    2.09
   8   5  13    5.05    2.88
   9   1  13    0.38    0.80
   9   2  13    9.51    3.97
   9   3  13   42.12    8.34
   2   1  14   10.71    4.17
   3   1  14   16.04    5.17
   3   2  14   19.62    5.76
   4   1  14   70.92   10.82
   4   2  14   72.41   10.92
   4   3  14   57.19    9.73
   5   1  14  130.12   14.70
   5   2  14   53.67    9.44
   5   3  14   77.94   11.42
   5   4  14   31.56    7.25
   6   1  14   24.13    6.36
   6   2  14   21.65    5.96
   6   3  14   12.54    4.56
   6   4  14    5.30    2.98
   6   5  14   65.90   10.43
   7   1  14    3.42    2.39
   7   2  14   24.75    6.45
   7   3  14    5.89    3.17
   7   4  14    6.41    3.28
   7   5  14    6.42    3.28
   8   1  14   20.70    5.86
   8   2  14   53.48    9.44
   8   3  14   11.37    4.37
   2   1  15   82.51   11.72
   3   1  15   22.55    6.16
   3   2  15  126.66   14.50
   4   1  15   72.82   11.02
   4   2  15   34.44    7.54
   4   3  15    5.13    2.88
   5   1  15   12.96    4.67
   5   2  15   27.79    6.75
   5   3  15    5.18    2.98
   5   4  15   24.77    6.45
   6   1  15   23.00    6.16
   6   2  15   55.86    9.64
   6   3  15    9.27    3.97
   6   4  15    7.46    3.48
   6   5  15    6.78    3.37
   7   1  15    3.31    2.39
   7   2  15    7.75    3.57
   7   3  15    1.78    1.69
   2   1  16    1.22    1.39
   3   1  16   13.50    4.76
   3   2  16    3.23    2.28
   4   1  16  177.80   17.18
   4   2  16  203.87   18.37
   4   3  16    8.57    3.78
   5   1  16   70.66   10.82
   5   2  16   48.68    9.05
   5   3  16    5.46    2.98
   5   4  16    1.48    1.60
   6   1  16   19.38    5.65
   6   2  16    6.37    3.28
   6   3  16    7.59    3.57
   2   1  17    3.79    2.48
   3   1  17   35.77    7.74
   3   2  17    1.32    1.48
   4   1  17    8.42    3.78
   4   2  17   17.83    5.46
   4   3  17    0.34    0.80
   5   1  17    1.57    1.60
   5   2  17    6.19    3.17
   2   1  18   10.27    4.17
   3   1  18   44.33    8.54
   3   2  18    8.91    3.88
   0   0   0    0.00    0.00
;
_shelx_hkl_checksum     81656
_shelx_res_file
;
    bor_rev.res created by SHELXL-2014/7
TITL BLix             P 43 21 2
CELL  0.71073  10.1905  10.1905  14.4709   90.000   90.000   90.000
ZERR     4.00   0.0006   0.0006   0.0010    0.000    0.000    0.000
LATT  -1
SYMM  1/2 - Y, 1/2 + X, 3/4 + Z
SYMM  - X, - Y, 1/2 + Z
SYMM  1/2 + Y, 1/2 - X, 1/4 + Z
SYMM  1/2 + X, 1/2 - Y, 1/4 - Z
SYMM    Y,   X, - Z
SYMM  1/2 - X, 1/2 + Y, 3/4 - Z
SYMM  - Y, - X, 1/2 - Z
SFAC  B    LI   MG
UNIT  190.4  7.57    4.43
MERG   2
eadp Mg1 Li1
exyz Mg1 Li1
eadp Mg2 Li2
exyz Mg2 Li2
FMAP   2
PLAN   20
SIZE     0.04   0.06   0.08
ACTA
BOND
CONF
L.S.   6
TEMP    23.00
WGHT    0.046200
FVAR       0.72140   0.61131   0.49477   0.09696
B1    1    0.029558    0.107488    0.172205    11.00000    0.04339    0.04062 =
         0.05090    0.00229    0.00190   -0.00330
B2    1   -0.103067    0.385077    0.055254    11.00000    0.04968    0.04661 =
         0.04755   -0.00012   -0.00109   -0.00128
B3    1    0.037330    0.264841    0.218316    11.00000    0.04757    0.04370 =
         0.04726   -0.00326    0.00072   -0.00027
B4    1   -0.112475    0.362707    0.181753    11.00000    0.02038    0.02114 =
         0.01963    0.00086   -0.00038   -0.00054
B5    1   -0.113450    0.186735    0.199321    11.00000    0.03148    0.02861 =
         0.02979    0.00003   -0.00237    0.00148
B6    1   -0.202457    0.258145    0.102583    11.00000    0.04691    0.05046 =
         0.05566   -0.00050    0.00270   -0.00121
B7    1   -0.121229    0.098862    0.098204    11.00000    0.05071    0.04520 =
         0.03925    0.00082    0.00296   -0.00266
B8    1   -0.106910    0.221283    0.006486    11.00000    0.07583    0.07741 =
         0.08550   -0.00290    0.00104    0.00234
B9    1    0.037350    0.131269    0.042687    11.00000    0.04907    0.05593 =
         0.04580    0.00124    0.00063    0.00171
B10   1    0.044027    0.309018    0.021710    11.00000    0.01838    0.02124 =
         0.01902   -0.00054   -0.00012   -0.00092
B11   1    0.123537    0.239682    0.124094    11.00000    0.03622    0.03786 =
         0.03900    0.00054    0.00086   -0.00103
B12   1    0.044155    0.382758    0.130594    11.00000    0.04299    0.04495 =
         0.04479    0.00155    0.00214    0.00025
B13   1    0.111989    0.535462    0.157487    11.00000    0.04464    0.04704 =
         0.04352   -0.00066   -0.00024   -0.00038
B14   1    0.055193    0.685224    0.114014    11.00000    0.05310    0.04778 =
         0.04850   -0.00099    0.00287    0.00030
B15   1    0.198325    0.623866    0.081194    11.00000    0.04217    0.04592 =
         0.04644   -0.00171   -0.00433   -0.00046
B16   1    0.291304    0.533354    0.172553    11.00000    0.04336    0.04400 =
         0.04406    0.00173    0.00183   -0.00123
B17   1    0.331866    0.700276    0.117270    11.00000    0.04867    0.04811 =
         0.05343    0.00279    0.00200   -0.00108
B18   1    0.193725    0.794182    0.092020    11.00000    0.05240    0.05076 =
         0.05167   -0.00201    0.00081    0.00090
B19   1    0.331816    0.668184    0.250000    20.50000    0.05357    0.05357 =
         0.05989   -0.00114   -0.00114   -0.00652
B20   1    0.171377    0.732807    0.292655    11.00000    0.04378    0.04435 =
         0.04644    0.00084   -0.00085    0.00073
B21   1    0.091007    0.813127    0.194974    11.00000    0.04431    0.04791 =
         0.04347    0.00092   -0.00304   -0.00208
B22   1    0.181605    0.574353    0.271687    11.00000    0.04155    0.04497 =
         0.04702    0.00028    0.00226    0.00256
B23   1    0.040189    0.650068    0.244158    11.00000    0.03621    0.04005 =
         0.03764    0.00201    0.00034    0.00000
B24   1    0.434250    0.645725    0.030554    11.00000    0.04802    0.04503 =
         0.04365   -0.00006   -0.00136   -0.00365
B25   1    0.538372    0.538372    0.000000    10.50000    0.05197    0.05197 =
         0.04439   -0.00038    0.00038    0.00205
MG1   3    0.017311    0.455428    0.272223    31.00000    0.11273
LI1   2    0.017311    0.455428    0.272223   -31.00000    0.11273
MG2   3   -0.259738    0.259738    0.250000    40.50000    0.02113
LI2   2   -0.259738    0.259738    0.250000   -40.50000    0.02113
HKLF 4
REM  BLix             P 43 21 2
REM R1 =  0.0531 for    1506 Fo > 4sig(Fo)  and  0.0572 for all    1721 data
REM    227 parameters refined using      0 restraints
END
WGHT      0.0463      0.0000
REM Highest difference peak  0.276,  deepest hole -0.293,  1-sigma level  0.058
Q1    1  -0.2199  0.2048  0.2859  11.00000  0.05    0.28
Q2    1  -0.0833  0.4766  0.2909  11.00000  0.05    0.24
Q3    1   0.0354  0.5647  0.2804  11.00000  0.05    0.23
Q4    1  -0.3611  0.2558  0.2659  11.00000  0.05    0.20
Q5    1   0.2987  0.5546  0.3170  11.00000  0.05    0.17
Q6    1   0.2067  0.5580  0.2635  11.00000  0.05    0.17
Q7    1  -0.2037  0.2924  0.2947  11.00000  0.05    0.16
Q8    1   0.2077  0.5323  0.1040  11.00000  0.05    0.15
Q9    1   0.2920  0.5230  0.2035  11.00000  0.05    0.14
Q10   1   0.2738  0.8359  0.0552  11.00000  0.05    0.13
Q11   1   0.0491  0.4757  0.2004  11.00000  0.05    0.13
Q12   1  -0.0548  0.2980  0.1210  11.00000  0.05    0.13
Q13   1   0.1376  0.1172  0.1030  11.00000  0.05    0.13
Q14   1   0.1496  0.5371  0.0965  11.00000  0.05    0.13
Q15   1   0.0231  0.5306  0.1530  11.00000  0.05    0.12
Q16   1  -0.2010  0.4734  0.0886  11.00000  0.05    0.12
Q17   1   0.4387  0.5309  0.2251  11.00000  0.05    0.12
Q18   1  -0.0976  0.0925  0.0677  11.00000  0.05    0.12
Q19   1   0.1412  0.3793  0.1599  11.00000  0.05    0.12
Q20   1   0.0098  0.2183  0.0525  11.00000  0.05    0.12
;
_shelx_res_checksum     49367
