# Supplementary material for: Synthesis, crystal structure and hydrogenation properties of Mg x Li3 − x B48 − y (x = 1.11, y = 0.40)
Source: Acta Crystallogr E Crystallogr Commun. 2024 Jan 1;80(Pt 1):10–3. doi: 10.1107/S2056989023009969 (PMC10833378; doi:10.1107/S2056989023009969)
Supplement: Supplementary file 2 [file e-80-00010-Isup2.hkl]

data_I                                                                          
_shelx_title ' BLix             P 43 21 2'                                      
_shelx_refln_list_code          4                                               
_shelx_F_calc_maximum       71.87                                               
_exptl_crystal_F_000      1027.87                                               
_reflns_d_resolution_high  0.7712                                               
                                                                                
loop_                                                                           
 _space_group_symop_operation_xyz                                               
 'x, y, z'                                                                      
 '-y+1/2, x+1/2, z+3/4'                                                         
 '-x, -y, z+1/2'                                                                
 'y+1/2, -x+1/2, z+1/4'                                                         
 'x+1/2, -y+1/2, -z+1/4'                                                        
 'y, x, -z'                                                                     
 '-x+1/2, y+1/2, -z+3/4'                                                        
 '-y, -x, -z+1/2'                                                               
                                                                                
_cell_length_a    10.1905                                                       
_cell_length_b    10.1905                                                       
_cell_length_c    14.4709                                                       
_cell_angle_alpha  90.000                                                       
_cell_angle_beta   90.000                                                       
_cell_angle_gamma  90.000                                                       
                                                                                
_shelx_F_squared_multiplier     1.000                                           
                                                                                
loop_                                                                           
 _refln_index_h                                                                 
 _refln_index_k                                                                 
 _refln_index_l                                                                 
 _refln_F_squared_calc                                                          
 _refln_F_squared_meas                                                          
 _refln_F_squared_sigma                                                         
 _refln_observed_status                                                         
   1   1   0       3173.12       3236.43        35.81 o                         
   0   2   0        386.37       1077.85       571.77 o                         
   1   2   0        142.43        179.71        26.44 o                         
   2   2   0        255.95        360.08        16.38 o                         
   1   3   0        435.41        508.52         9.61 o                         
   2   3   0         74.00        106.34        13.65 o                         
   3   3   0        955.07        962.36        78.71 o                         
   0   4   0        482.97        320.34        73.69 o                         
   1   4   0       1875.98       2035.59        59.50 o                         
   2   4   0        190.34        169.57        20.53 o                         
   3   4   0         14.18         18.49         5.01 o                         
   4   4   0         24.45         20.11         3.07 o                         
   1   5   0          0.77          1.86         1.22 o                         
   2   5   0         32.39         28.20         6.97 o                         
   3   5   0        655.19        629.88        27.60 o                         
   4   5   0         16.74         25.07         6.55 o                         
   5   5   0         76.09         73.92        10.86 o                         
   0   6   0         26.91         37.25        11.42 o                         
   1   6   0        200.16        225.83        19.78 o                         
   2   6   0        507.53        408.73        26.61 o                         
   3   6   0          6.53          3.45         2.51 o                         
   4   6   0         32.97         33.81         7.66 o                         
   5   6   0        604.41        635.57        33.31 o                         
   6   6   0        371.60        430.20        27.31 o                         
   1   7   0         40.43         29.76         7.25 o                         
   2   7   0        105.97        100.34        12.82 o                         
   3   7   0          6.50         16.32         5.30 o                         
   4   7   0       1206.51       1225.28        46.12 o                         
   5   7   0         46.35         53.12         9.61 o                         
   6   7   0          0.27          2.76         2.24 o                         
   7   7   0         30.58         35.80         7.93 o                         
   0   8   0          2.18          1.72         1.67 o                         
   1   8   0       1092.38       1798.19       515.52 o                         
   2   8   0         45.46         43.51         8.64 o                         
   3   8   0        216.94        216.43        19.37 o                         
   4   8   0         44.31         33.53         7.66 o                         
   5   8   0          1.07          0.35         0.70 o                         
   6   8   0         31.62         48.78         9.20 o                         
   7   8   0         59.17         41.43         8.50 o                         
   8   8   0         86.93         76.09        11.57 o                         
   1   9   0          8.66         11.34         4.45 o                         
   2   9   0          0.12          0.53         0.98 o                         
   3   9   0          5.70          6.85         3.49 o                         
   4   9   0         18.40         21.04         5.99 o                         
   5   9   0         99.79        110.48        13.93 o                         
   6   9   0          3.71          3.74         2.51 o                         
   7   9   0         44.41         53.63         9.61 o                         
   8   9   0         19.03         22.13         6.27 o                         
   9   9   0          0.46          3.31         2.37 o                         
   0  10   0          7.85         10.00         3.93 o                         
   1  10   0        294.81        680.45       264.16 o                         
   2  10   0         54.57         60.02        10.17 o                         
   3  10   0          0.15          0.38         0.84 o                         
   4  10   0          1.54          6.21         3.34 o                         
   5  10   0         65.42         61.90        10.31 o                         
   6  10   0          0.75          1.67         1.67 o                         
   7  10   0        185.48        166.52        17.00 o                         
   8  10   0          0.41          2.04         1.81 o                         
   1  11   0         11.45         12.81         4.73 o                         
   2  11   0          0.01          1.44         1.53 o                         
   3  11   0        270.92        263.51        21.45 o                         
   4  11   0         57.74         57.79        10.04 o                         
   5  11   0         26.96         36.68         7.93 o                         
   6  11   0          2.43          1.12         1.40 o                         
   7  11   0          7.60          8.38         3.77 o                         
   0  12   0        643.87        991.41       255.25 o                         
   1  12   0        347.81        343.53        24.39 o                         
   2  12   0          0.20          3.92         2.69 o                         
   3  12   0         82.67         81.61        11.98 o                         
   4  12   0         18.70         19.05         5.72 o                         
   5  12   0          1.39          3.45         2.51 o                         
   1  13   0         18.01         19.94         5.85 o                         
   2  13   0         11.56          7.97         3.77 o                         
   0   1   1         50.73        105.73        13.52 o                         
   1   1   1        837.29        786.29        32.20 o                         
  -1   2   1       1870.20       1577.49        52.40 o                         
   0   2   1        352.87        300.51        19.37 o                         
   1   2   1       1871.61       1577.51        52.40 o                         
   2   2   1        295.73        304.12        10.20 o                         
  -2   3   1       1008.42       1075.51        43.20 o                         
  -1   3   1        135.59        126.98         9.47 o                         
   0   3   1        256.16        331.77        23.97 o                         
   1   3   1        136.42        115.24         9.47 o                         
   2   3   1       1007.26       1075.50        43.20 o                         
   3   3   1        446.29        382.17        35.68 o                         
  -3   4   1        553.88        568.60        31.50 o                         
  -2   4   1        521.12        449.24        38.32 o                         
  -1   4   1        384.48        573.36       125.56 o                         
   0   4   1       2462.85       2448.57        57.13 o                         
   1   4   1        384.32        488.10        57.71 o                         
   2   4   1        524.13        611.51       164.36 o                         
   3   4   1        553.08        568.59        31.50 o                         
   4   4   1        828.33        808.77       119.58 o                         
  -4   5   1        160.19        136.12        15.32 o                         
  -3   5   1        913.46        867.89        34.28 o                         
  -2   5   1         39.13         75.04        11.42 o                         
  -1   5   1        234.92        219.14        12.69 o                         
   0   5   1        152.93        131.28        15.05 o                         
   1   5   1        235.72        226.36        12.69 o                         
   2   5   1         39.28         75.04        11.42 o                         
   3   5   1        915.50        867.90        34.28 o                         
   4   5   1        160.01        136.12        15.32 o                         
   5   5   1        140.50        121.76        14.49 o                         
  -5   6   1       1405.29       1404.80        49.46 o                         
  -4   6   1        914.02       1017.43        42.08 o                         
  -3   6   1        305.60        277.60        22.02 o                         
  -2   6   1        101.44        130.13        15.05 o                         
  -1   6   1          8.42          9.19         4.04 o                         
   0   6   1       2278.93       1870.01        56.98 o                         
   1   6   1          8.39         14.73         5.22 o                         
   2   6   1        100.35        130.12        15.05 o                         
   3   6   1        305.30        277.60        22.02 o                         
   4   6   1        916.56       1017.44        42.08 o                         
   5   6   1       1404.65       1404.80        49.46 o                         
   6   6   1         10.66          6.60         3.34 o                         
  -6   7   1        184.91        186.03        17.97 o                         
  -5   7   1         34.28         28.30         6.97 o                         
  -4   7   1        163.12        186.80        17.97 o                         
  -3   7   1        813.58       1065.70       113.20 o                         
  -2   7   1         73.56         84.35        12.13 o                         
  -1   7   1         96.20        101.59         9.20 o                         
   0   7   1       3138.54       4078.17       191.82 o                         
   1   7   1         96.34         95.21         9.20 o                         
   2   7   1         73.59         84.36        12.13 o                         
   3   7   1        813.39        927.39        40.13 o                         
   4   7   1        163.18        186.82        17.97 o                         
   5   7   1         34.28         28.30         6.97 o                         
   6   7   1        184.27        186.04        17.97 o                         
   7   7   1         43.89         45.56         8.92 o                         
  -7   8   1         15.76         17.83         5.57 o                         
  -6   8   1         27.95         29.58         7.25 o                         
  -5   8   1         26.18         24.71         6.55 o                         
  -4   8   1         73.95         84.06        12.13 o                         
  -3   8   1         13.24         13.10         4.32 o                         
  -2   8   1          0.89          3.14         2.37 o                         
  -1   8   1        721.49        888.31       117.60 o                         
   0   8   1       1075.62       1207.49       109.69 o                         
   1   8   1        721.30        746.22        36.09 o                         
   2   8   1          0.96          3.15         2.37 o                         
   3   8   1         13.25         10.48         4.32 o                         
   4   8   1         73.92         84.06        12.13 o                         
   5   8   1         26.22         24.71         6.55 o                         
   6   8   1         28.08         29.58         7.25 o                         
   7   8   1         15.72         17.83         5.57 o                         
   8   8   1         35.05         36.41         7.93 o                         
  -8   9   1         14.28         16.08         5.30 o                         
  -7   9   1         36.12         43.18         8.64 o                         
  -6   9   1         76.73         75.87        11.42 o                         
  -5   9   1        102.23         99.73        13.25 o                         
  -4   9   1         38.19         47.33         8.50 o                         
  -3   9   1         41.02         43.23         8.64 o                         
  -2   9   1         37.08         37.93         7.81 o                         
  -1   9   1          9.83          8.77         3.90 o                         
   0   9   1         56.99         59.63         7.25 o                         
   1   9   1          9.88          8.77         3.90 o                         
   2   9   1         37.20         35.32         7.81 o                         
   3   9   1         41.13         43.23         8.64 o                         
   4   9   1         38.30         41.87         8.50 o                         
   5   9   1        102.25         99.73        13.25 o                         
   6   9   1         76.80         75.87        11.42 o                         
   7   9   1         36.21         43.18         8.64 o                         
   8   9   1         14.38         16.08         5.30 o                         
   9   9   1          1.83          3.95         2.68 o                         
  -8  10   1         12.29          9.05         3.90 o                         
  -7  10   1         36.12         56.82        12.57 o                         
  -6  10   1         95.74        125.33        24.84 o                         
  -5  10   1         12.12          9.26         4.04 o                         
  -4  10   1         22.39         22.03         6.13 o                         
  -3  10   1          2.06          1.09         1.40 o                         
  -2  10   1          0.76          1.47         1.53 o                         
  -1  10   1         28.45         21.71         6.13 o                         
   0  10   1        118.12        116.22        14.21 o                         
   1  10   1         28.50         21.71         6.13 o                         
   2  10   1          0.75          1.47         1.53 o                         
   3  10   1          2.07          1.09         1.40 o                         
   4  10   1         22.31         22.03         6.13 o                         
   5  10   1         12.12          9.26         4.04 o                         
   6  10   1         95.65         94.91        12.82 o                         
   7  10   1         36.25         41.24         8.50 o                         
   8  10   1         12.26          9.05         3.90 o                         
  -7  11   1         10.51         12.46         4.60 o                         
  -6  11   1         11.40         14.87         5.15 o                         
  -5  11   1         69.96         58.62        10.04 o                         
  -4  11   1          0.80          0.86         1.25 o                         
  -3  11   1         50.90         51.96         9.47 o                         
  -2  11   1        115.06        105.74        13.52 o                         
  -1  11   1         21.96         23.45         6.41 o                         
   0  11   1          3.62          6.07         3.20 o                         
   1  11   1         22.00         23.46         6.41 o                         
   2  11   1        115.02        105.76        13.52 o                         
   3  11   1         50.98         51.96         9.47 o                         
   4  11   1          0.81          0.86         1.25 o                         
   5  11   1         69.86         58.62        10.04 o                         
   6  11   1         11.45         18.80         5.15 o                         
   7  11   1         10.49         12.46         4.60 o                         
  -5  12   1         16.38         15.67         5.15 o                         
  -4  12   1         13.75         14.32         4.45 o                         
  -3  12   1         14.65         10.11         4.18 o                         
  -2  12   1          4.88          3.29         2.37 o                         
  -1  12   1        199.44        191.77        18.25 o                         
   0  12   1         11.81         13.99         4.88 o                         
   1  12   1        199.61        191.78        18.25 o                         
   2  12   1          4.91          5.90         2.63 o                         
   3  12   1         14.60         10.11         4.18 o                         
   4  12   1         13.79         11.69         4.45 o                         
   5  12   1         16.33         15.67         5.15 o                         
  -2  13   1          1.09          3.69         2.51 o                         
  -1  13   1         30.18         33.25         7.66 o                         
   0  13   1          0.01          0.31         0.70 o                         
   1  13   1         30.13         33.25         7.66 o                         
   2  13   1          1.10          3.69         2.51 o                         
   0   1   2        804.99        728.56        42.78 o                         
   1   1   2       1012.28       1704.34        54.49 o                         
  -1   2   2       1675.45       2022.93       229.05 o                         
   0   2   2       5165.20       5381.51       671.14 o                         
   1   2   2       1674.63       1744.33        55.05 o                         
   2   2   2        327.85        320.17        29.82 o                         
  -2   3   2        659.89        734.00        35.68 o                         
  -1   3   2         26.03         27.96         6.97 o                         
   0   3   2          6.18          5.82         0.28 o                         
   1   3   2         25.92         27.96         6.97 o                         
   2   3   2        659.47        733.99        35.68 o                         
   3   3   2          6.58          2.59         2.09 o                         
  -3   4   2         29.91         45.80         8.92 o                         
  -2   4   2        773.20        842.00        38.32 o                         
  -1   4   2         24.36         21.64         3.61 o                         
   0   4   2         43.40         34.47         7.81 o                         
   1   4   2         24.46         19.72         3.61 o                         
   2   4   2        774.95        981.89       115.23 o                         
   3   4   2         29.87         45.80         8.92 o                         
   4   4   2        445.77        352.66        24.81 o                         
  -4   5   2         74.44         87.44        11.80 o                         
  -3   5   2       1426.78       1320.39        47.92 o                         
  -2   5   2        398.19        364.47        25.22 o                         
  -1   5   2        168.94        191.42        18.25 o                         
   0   5   2          2.34          1.03         1.40 o                         
   1   5   2        168.81        191.43        18.25 o                         
   2   5   2        399.07        523.68       126.88 o                         
   3   5   2       1423.39       1320.38        47.92 o                         
   4   5   2         74.36         73.18        11.29 o                         
   5   5   2        234.98        239.28        20.35 o                         
  -5   6   2        448.82        459.87        28.28 o                         
  -4   6   2        663.23        635.52        33.31 o                         
  -3   6   2        938.43       1055.03        42.92 o                         
  -2   6   2         30.82         32.90         7.52 o                         
  -1   6   2        181.64        149.49        16.18 o                         
   0   6   2        137.87        113.07        14.07 o                         
   1   6   2        182.41        177.90        23.49 o                         
   2   6   2         30.50         32.90         7.52 o                         
   3   6   2        940.27       1055.05        42.92 o                         
   4   6   2        663.74        635.51        33.31 o                         
   5   6   2        449.22        459.88        28.28 o                         
   6   6   2          4.60          7.86         1.23 o                         
  -6   7   2          1.07          2.36         1.40 o                         
  -5   7   2         31.10         36.05         7.93 o                         
  -4   7   2        238.52        246.58        20.76 o                         
  -3   7   2       1141.48       1196.76        45.70 o                         
  -2   7   2        183.93        200.22        18.67 o                         
  -1   7   2        287.98        303.96        22.99 o                         
   0   7   2        254.87        241.55        17.00 o                         
   1   7   2        286.98        303.96        22.99 o                         
   2   7   2        183.18        200.21        18.67 o                         
   3   7   2       1141.69       1196.78        45.70 o                         
   4   7   2        237.88        246.59        20.76 o                         
   5   7   2         31.47         36.05         7.93 o                         
   6   7   2          1.07          1.07         1.40 o                         
   7   7   2          4.27          5.66         2.79 o                         
  -7   8   2         34.92         40.25         8.36 o                         
  -6   8   2         32.84         42.25         7.81 o                         
  -5   8   2         25.28         21.24         6.13 o                         
  -4   8   2          9.95          9.83         4.18 o                         
  -3   8   2        114.34        113.88        14.07 o                         
  -2   8   2         28.68         33.46         7.66 o                         
  -1   8   2        169.21        163.62        16.85 o                         
   0   8   2        140.12        145.94        15.89 o                         
   1   8   2        170.20        163.63        16.85 o                         
   2   8   2         28.67         33.46         7.66 o                         
   3   8   2        114.07        113.89        14.07 o                         
   4   8   2          9.84          9.83         4.18 o                         
   5   8   2         25.11         23.84         6.13 o                         
   6   8   2         32.67         35.08         7.81 o                         
   7   8   2         34.97         40.25         8.36 o                         
   8   8   2         16.24         20.06         5.85 o                         
  -8   9   2         55.71         54.54         9.76 o                         
  -7   9   2         71.18         72.92        11.29 o                         
  -6   9   2        160.91        164.57        16.85 o                         
  -5   9   2        106.38        120.19        14.49 o                         
  -4   9   2         67.46         69.67        11.01 o                         
  -3   9   2         53.15         53.69         9.61 o                         
  -2   9   2         16.86         18.95         5.72 o                         
  -1   9   2         45.70         43.91         8.78 o                         
   0   9   2         54.45         43.70         8.78 o                         
   1   9   2         45.56         43.91         8.78 o                         
   2   9   2         17.13         18.96         5.72 o                         
   3   9   2         53.21         53.69         9.61 o                         
   4   9   2         67.58         69.67        11.01 o                         
   5   9   2        106.42        120.21        14.49 o                         
   6   9   2        160.95        164.57        16.85 o                         
   7   9   2         71.52         72.93        11.29 o                         
   8   9   2         55.67         54.54         9.76 o                         
   9   9   2         32.06         27.96         6.97 o                         
  -8  10   2         24.04         26.32         6.84 o                         
  -7  10   2         20.97         21.39         6.13 o                         
  -6  10   2        213.02        224.37        19.78 o                         
  -5  10   2         30.28         29.28         7.10 o                         
  -4  10   2          7.52          7.98         3.77 o                         
  -3  10   2        109.49        129.94        15.05 o                         
  -2  10   2         11.22         14.38         5.01 o                         
  -1  10   2        254.90        281.42        22.16 o                         
   0  10   2          3.46          2.88         2.24 o                         
   1  10   2        254.58        468.70       142.49 o                         
   2  10   2         11.16         14.38         5.01 o                         
   3  10   2        109.34        129.94        15.05 o                         
   4  10   2          7.56          7.97         3.77 o                         
   5  10   2         30.33         43.92        11.51 o                         
   6  10   2        213.00        224.37        19.78 o                         
   7  10   2         21.00         21.39         6.13 o                         
   8  10   2         24.04         26.32         6.84 o                         
  -7  11   2         49.41         54.11         9.76 o                         
  -6  11   2        101.15         89.78        12.53 o                         
  -5  11   2        102.31        108.14        13.65 o                         
  -4  11   2         26.94         26.39         6.84 o                         
  -3  11   2         45.79         48.42         9.20 o                         
  -2  11   2         71.67         74.98        11.42 o                         
  -1  11   2         27.98         24.92         6.55 o                         
   0  11   2        361.20        406.83        26.61 o                         
   1  11   2         28.10         24.92         6.55 o                         
   2  11   2         71.65         74.99        11.42 o                         
   3  11   2         45.75         48.42         9.20 o                         
   4  11   2         26.79         26.39         6.84 o                         
   5  11   2        102.03        108.14        13.65 o                         
   6  11   2        101.06         89.77        12.53 o                         
   7  11   2         49.36         54.11         9.76 o                         
  -5  12   2          0.36          0.86         1.25 o                         
  -4  12   2         14.87         10.93         4.32 o                         
  -3  12   2          7.71          7.62         3.61 o                         
  -2  12   2         47.92         50.24         9.33 o                         
  -1  12   2         14.21         11.82         4.60 o                         
   0  12   2         52.52         50.71         9.33 o                         
   1  12   2         14.17         11.82         4.60 o                         
   2  12   2         47.95         50.24         9.33 o                         
   3  12   2          7.73          7.61         3.61 o                         
   4  12   2         14.87         10.93         4.32 o                         
   5  12   2          0.37          0.86         1.25 o                         
  -1  13   2         14.24         14.89         5.15 o                         
   0  13   2        171.07        158.66        16.58 o                         
   1  13   2         14.24         14.89         5.15 o                         
   0   1   3        844.19        702.11        47.90 o                         
   1   1   3       2548.77       2482.86        76.23 o                         
  -1   2   3        582.01        730.00        39.72 o                         
   0   2   3        402.28        396.53        26.34 o                         
   1   2   3        584.26        731.15        39.72 o                         
   2   2   3        418.33        394.95        23.16 o                         
  -2   3   3        490.22        529.19        30.38 o                         
  -1   3   3        596.52        773.02        36.65 o                         
   0   3   3        900.51       1386.22       105.29 o                         
   1   3   3        598.50        914.47       116.91 o                         
   2   3   3        486.80        529.17        30.38 o                         
   3   3   3        156.84        113.66        17.05 o                         
  -3   4   3         59.15         50.99         3.54 o                         
  -2   4   3        317.52        265.78        21.45 o                         
  -1   4   3         15.05         15.25         1.25 o                         
   0   4   3       1120.33       1100.24        54.06 o                         
   1   4   3         15.14         14.31         1.25 o                         
   2   4   3        319.02        265.77        21.45 o                         
   3   4   3         59.75         51.01         3.56 o                         
   4   4   3         11.71         33.23         7.66 o                         
  -4   5   3        208.29        163.53        16.85 o                         
  -3   5   3        673.32        586.51        31.91 o                         
  -2   5   3        314.10        272.24        21.74 o                         
  -1   5   3        522.18        425.16        27.18 o                         
   0   5   3         61.31         48.93        24.68 o                         
   1   5   3        520.45        425.15        27.18 o                         
   2   5   3        315.18        272.27        21.74 o                         
   3   5   3        673.47        586.50        31.91 o                         
   4   5   3        207.17        163.52        16.85 o                         
   5   5   3         64.84         57.86        10.04 o                         
  -5   6   3         92.18        101.49        13.25 o                         
  -4   6   3       1441.59       1389.77        49.18 o                         
  -3   6   3       1719.04       1624.82        53.23 o                         
  -2   6   3        247.22        234.28        20.21 o                         
  -1   6   3        252.38        219.41        19.51 o                         
   0   6   3         23.00         11.89         3.47 o                         
   1   6   3        252.03        219.41        19.51 o                         
   2   6   3        248.24        247.08        20.21 o                         
   3   6   3       1720.28       1624.82        53.23 o                         
   4   6   3       1441.34       1389.77        49.18 o                         
   5   6   3         92.19        101.49        13.25 o                         
   6   6   3         41.57         31.12         7.38 o                         
  -6   7   3         40.38         36.36         7.93 o                         
  -5   7   3         14.68         19.08         5.72 o                         
  -4   7   3        153.99        174.58        17.42 o                         
  -3   7   3         60.96         76.47        11.57 o                         
  -2   7   3         58.89         42.91         8.64 o                         
  -1   7   3          2.67          3.11         2.37 o                         
   0   7   3       1229.50       1219.93        46.12 o                         
   1   7   3          2.60          3.11         2.37 o                         
   2   7   3         58.90         78.18        26.08 o                         
   3   7   3         60.91         76.47        11.57 o                         
   4   7   3        153.82        174.58        17.42 o                         
   5   7   3         14.74         19.08         5.72 o                         
   6   7   3         40.67         36.39         7.93 o                         
   7   7   3         53.11         61.45        10.31 o                         
  -7   8   3         60.79         61.58        10.31 o                         
  -6   8   3          4.86          4.57         2.79 o                         
  -5   8   3         60.20         60.21        10.17 o                         
  -4   8   3         52.24         55.58         9.89 o                         
  -3   8   3         17.36         14.64         5.01 o                         
  -2   8   3          8.47          7.90         3.77 o                         
  -1   8   3         14.75         17.96         5.57 o                         
   0   8   3         35.04         31.45         7.38 o                         
   1   8   3         14.89         17.96         5.57 o                         
   2   8   3          8.63          7.92         3.77 o                         
   3   8   3         17.39         14.63         5.01 o                         
   4   8   3         52.20         55.58         9.89 o                         
   5   8   3         60.35         60.20        10.17 o                         
   6   8   3          4.85          4.57         2.79 o                         
   7   8   3         60.85         61.58        10.31 o                         
   8   8   3        110.74        113.58        14.07 o                         
  -8   9   3         12.47         12.30         4.60 o                         
  -7   9   3         41.33         32.57         7.52 o                         
  -6   9   3          3.03          2.73         2.24 o                         
  -5   9   3        144.91        163.18        16.85 o                         
  -4   9   3         55.03         61.53        10.31 o                         
  -3   9   3         33.10         31.79         7.38 o                         
  -2   9   3         72.53         76.09        11.57 o                         
  -1   9   3         65.59         71.14        11.14 o                         
   0   9   3         74.58        104.62        13.52 o                         
   1   9   3         65.27         71.13        11.14 o                         
   2   9   3         72.49         76.08        11.57 o                         
   3   9   3         32.93         31.79         7.38 o                         
   4   9   3         55.03         61.53        10.31 o                         
   5   9   3        144.92        163.18        16.85 o                         
   6   9   3          3.02          2.73         2.24 o                         
   7   9   3         41.32         32.57         7.52 o                         
   8   9   3         12.53         12.30         4.60 o                         
   9   9   3          0.03          1.62         1.67 o                         
  -8  10   3          0.40          1.09         1.40 o                         
  -7  10   3         74.51         78.63        11.70 o                         
  -6  10   3        196.34        183.69        17.84 o                         
  -5  10   3         22.38         22.78         6.27 o                         
  -4  10   3         49.55         48.82         9.20 o                         
  -3  10   3         20.55         19.87         5.85 o                         
  -2  10   3         46.36         54.73         9.76 o                         
  -1  10   3          0.75          1.03         1.40 o                         
   0  10   3         42.83         77.90        11.70 o                         
   1  10   3          0.75          1.03         1.40 o                         
   2  10   3         46.31         54.73         9.76 o                         
   3  10   3         20.54         19.87         5.85 o                         
   4  10   3         49.67         48.82         9.20 o                         
   5  10   3         22.41         22.78         6.27 o                         
   6  10   3        196.14        183.69        17.84 o                         
   7  10   3         74.52         78.63        11.70 o                         
   8  10   3          0.40          1.09         1.40 o                         
  -7  11   3         25.01         24.96         6.55 o                         
  -6  11   3         67.96         68.95        11.01 o                         
  -5  11   3         55.71         56.54         9.89 o                         
  -4  11   3        170.44        166.92        17.00 o                         
  -3  11   3         80.31         78.53        11.70 o                         
  -2  11   3         84.22         86.36        12.26 o                         
  -1  11   3          3.52          3.13         2.37 o                         
   0  11   3         35.39         26.02         6.69 o                         
   1  11   3          3.51          3.13         2.37 o                         
   2  11   3         84.19         86.36        12.26 o                         
   3  11   3         80.46         78.52        11.70 o                         
   4  11   3        170.59        166.92        17.00 o                         
   5  11   3         55.77         56.55         9.89 o                         
   6  11   3         68.00         68.94        11.01 o                         
   7  11   3         25.08         24.96         6.55 o                         
  -5  12   3          6.04          8.82         3.90 o                         
  -4  12   3         43.31         46.30         8.92 o                         
  -3  12   3          6.12          6.30         3.34 o                         
  -2  12   3         30.12         28.49         7.10 o                         
  -1  12   3         37.22         28.93         7.10 o                         
   0  12   3         77.86         73.63        11.29 o                         
   1  12   3         37.32         28.93         7.10 o                         
   2  12   3         30.05         28.49         7.10 o                         
   3  12   3          6.14          6.30         3.34 o                         
   4  12   3         43.26         46.30         8.92 o                         
   5  12   3          6.01          8.80         3.90 o                         
  -1  13   3         30.82         27.24         6.84 o                         
   0  13   3         25.60         24.96         6.55 o                         
   1  13   3         30.76         27.24         6.84 o                         
   0   0   4        610.36        649.83        64.73 o                         
   0   1   4        134.63        146.52        10.64 o                         
   1   1   4        103.06        118.93        10.31 o                         
  -1   2   4        811.32        804.56        27.03 o                         
   0   2   4       2493.78       2309.14        48.44 o                         
   1   2   4        810.15        804.55        27.03 o                         
   2   2   4        286.63        217.98        20.28 o                         
  -2   3   4        368.16        311.25        23.28 o                         
  -1   3   4        161.46        241.80        20.49 o                         
   0   3   4       2905.81       2553.74        58.48 o                         
   1   3   4        158.52        235.42        29.98 o                         
   2   3   4        366.18        311.24        23.28 o                         
   3   3   4        133.20        153.21         5.85 o                         
  -3   4   4        155.78        113.29        14.07 o                         
  -2   4   4        198.84        193.48        84.94 o                         
  -1   4   4        364.88        359.16        24.95 o                         
   0   4   4        718.01        665.85        28.15 o                         
   1   4   4        366.62        359.17        24.95 o                         
   2   4   4        198.76        190.06        83.03 o                         
   3   4   4        156.41        113.32        14.07 o                         
   4   4   4        337.59        261.08        21.31 o                         
  -4   5   4         22.90         32.87         7.52 o                         
  -3   5   4         39.52         35.69         7.93 o                         
  -2   5   4         54.26         38.33         8.22 o                         
  -1   5   4        358.56        297.48        22.71 o                         
   0   5   4       1874.67       1687.90        54.20 o                         
   1   5   4        357.93        297.47        22.71 o                         
   2   5   4         54.60         38.33         8.22 o                         
   3   5   4         39.11         35.68         7.93 o                         
   4   5   4         22.95         32.87         7.52 o                         
   5   5   4        708.97        672.82        34.28 o                         
  -5   6   4         72.16         75.51        11.42 o                         
  -4   6   4        103.51         99.92        13.25 o                         
  -3   6   4       4155.72       4285.17       104.30 o                         
  -2   6   4        598.30        509.08        29.82 o                         
  -1   6   4         89.78         96.81        12.96 o                         
   0   6   4         39.81         33.51         7.66 o                         
   1   6   4         90.16         96.82        12.96 o                         
   2   6   4        598.30        659.43       123.37 o                         
   3   6   4       4154.70       4285.16       104.24 o                         
   4   6   4        103.33         99.92        13.25 o                         
   5   6   4         72.08         75.51        11.42 o                         
   6   6   4          9.03         17.98         5.57 o                         
  -6   7   4         40.37         42.35         8.64 o                         
  -5   7   4         78.32         85.56        12.26 o                         
  -4   7   4        155.86        140.04        15.60 o                         
  -3   7   4         34.52         35.55         7.81 o                         
  -2   7   4        111.44        120.65        14.49 o                         
  -1   7   4       1592.17       1623.50        53.09 o                         
   0   7   4        264.69        280.75        22.16 o                         
   1   7   4       1593.00       1623.49        53.09 o                         
   2   7   4        111.40        120.65        14.49 o                         
   3   7   4         34.55         35.55         7.81 o                         
   4   7   4        155.86        140.03        15.60 o                         
   5   7   4         78.26         85.56        12.26 o                         
   6   7   4         40.34         42.33         8.64 o                         
   7   7   4          0.66          0.99         1.25 o                         
  -7   8   4         81.68         87.81        12.40 o                         
  -6   8   4         50.26         70.36        11.01 o                         
  -5   8   4         15.56         24.85         6.55 o                         
  -4   8   4         60.43         55.46         9.89 o                         
  -3   8   4         32.16         30.31         7.25 o                         
  -2   8   4         44.03         50.98         9.47 o                         
  -1   8   4         67.60         65.32        10.65 o                         
   0   8   4         88.67        113.97        14.07 o                         
   1   8   4         67.54         98.10        25.57 o                         
   2   8   4         44.02         50.98         9.47 o                         
   3   8   4         32.32         30.32         7.25 o                         
   4   8   4         60.57         55.46         9.89 o                         
   5   8   4         15.53         24.85         6.55 o                         
   6   8   4         50.52         70.36        11.01 o                         
   7   8   4         81.68         87.81        12.40 o                         
   8   8   4          0.97          2.53         2.09 o                         
  -8   9   4         12.86         15.71         5.30 o                         
  -7   9   4         62.30         55.99         9.89 o                         
  -6   9   4        104.16        112.61        13.93 o                         
  -5   9   4        147.59        159.66        16.73 o                         
  -4   9   4         53.00         59.29        10.17 o                         
  -3   9   4         10.57         11.12         4.45 o                         
  -2   9   4          4.62          4.37         2.79 o                         
  -1   9   4         14.84          9.65         4.04 o                         
   0   9   4         39.34         44.41         8.78 o                         
   1   9   4         14.88          9.65         4.04 o                         
   2   9   4          4.61          8.35         3.97 o                         
   3   9   4         10.58         11.12         4.45 o                         
   4   9   4         52.94         59.29        10.17 o                         
   5   9   4        147.51        159.66        16.73 o                         
   6   9   4        104.09        112.61        13.93 o                         
   7   9   4         62.33         55.99         9.89 o                         
   8   9   4         12.81         15.71         5.30 o                         
   9   9   4          2.66          1.46         1.53 o                         
  -8  10   4          2.66          5.35         3.07 o                         
  -7  10   4          3.51          4.30         2.79 o                         
  -6  10   4         46.06         61.08        10.31 o                         
  -5  10   4        166.94        178.31        17.57 o                         
  -4  10   4         69.44         77.05        11.57 o                         
  -3  10   4         21.92         19.40         5.85 o                         
  -2  10   4          4.65          5.41         3.07 o                         
  -1  10   4         11.94         11.06         4.32 o                         
   0  10   4        335.73        318.29        23.55 o                         
   1  10   4         11.91         11.06         4.32 o                         
   2  10   4          4.63          5.41         3.07 o                         
   3  10   4         21.87         19.40         5.85 o                         
   4  10   4         69.36         77.06        11.57 o                         
   5  10   4        167.06        178.31        17.57 o                         
   6  10   4         45.97         61.08        10.31 o                         
   7  10   4          3.49          4.30         2.79 o                         
   8  10   4          2.70          5.33         3.07 o                         
  -6  11   4         87.35         87.09        12.26 o                         
  -5  11   4         15.25         15.20         5.15 o                         
  -4  11   4          8.81          7.86         3.77 o                         
  -3  11   4          4.91          3.82         2.51 o                         
  -2  11   4         40.51         41.11         8.50 o                         
  -1  11   4         16.30         15.24         5.15 o                         
   0  11   4        124.66        119.24        14.35 o                         
   1  11   4         16.32         15.24         5.15 o                         
   2  11   4         40.45         41.09         8.50 o                         
   3  11   4          4.92          3.82         2.51 o                         
   4  11   4          8.82          7.86         3.77 o                         
   5  11   4         15.23         15.20         5.15 o                         
   6  11   4         87.45         87.09        12.26 o                         
  -4  12   4         23.31         23.04         6.27 o                         
  -3  12   4          1.71          2.02         1.81 o                         
  -2  12   4          8.92         12.18         4.60 o                         
  -1  12   4         43.11         44.60         8.78 o                         
   0  12   4         48.19         45.18         8.92 o                         
   1  12   4         43.18         44.60         8.78 o                         
   2  12   4          8.97         12.18         4.60 o                         
   3  12   4          1.73          2.02         1.81 o                         
   4  12   4         23.26         23.04         6.27 o                         
   0   1   5        109.27        154.63        16.45 o                         
   1   1   5       1546.93       1781.48        55.73 o                         
  -1   2   5        572.59        548.03        30.93 o                         
   0   2   5       1222.87       1512.02        51.28 o                         
   1   2   5        571.72        548.07        30.93 o                         
   2   2   5        592.48        586.90        23.13 o                         
  -2   3   5         34.59         32.07         7.52 o                         
  -1   3   5         81.45         99.80        13.25 o                         
   0   3   5        842.10        703.86        34.98 o                         
   1   3   5         82.58         99.81        13.25 o                         
   2   3   5         34.51         32.07         7.52 o                         
   3   3   5         10.12          4.77         1.50 o                         
  -3   4   5        365.54        341.70        24.39 o                         
  -2   4   5        466.95        496.66        22.99 o                         
  -1   4   5        279.42        340.36        24.39 o                         
   0   4   5        384.36        393.58        21.60 o                         
   1   4   5        278.57        340.35        24.39 o                         
   2   4   5        466.80        496.66        22.99 o                         
   3   4   5        365.80        341.72        24.39 o                         
   4   4   5        316.68        304.91        19.51 o                         
  -4   5   5        160.35        157.25        16.58 o                         
  -3   5   5         12.18         12.96         2.79 o                         
  -2   5   5         40.95         26.58         6.84 o                         
  -1   5   5        113.07        114.91        26.81 o                         
   0   5   5        242.61        258.68        21.17 o                         
   1   5   5        112.49        106.31        21.17 o                         
   2   5   5         40.95         26.58         6.84 o                         
   3   5   5         11.86         13.95         2.79 o                         
   4   5   5        160.24        157.25        16.58 o                         
   5   5   5          0.14          1.24         1.53 o                         
  -5   6   5         91.23         82.79        11.98 o                         
  -4   6   5        224.12        215.03        19.37 o                         
  -3   6   5        313.37        346.90        24.52 o                         
  -2   6   5        336.26        380.35        39.39 o                         
  -1   6   5          3.74          7.11         1.53 o                         
   0   6   5       2404.94       2432.31        79.69 o                         
   1   6   5          3.70          7.01         1.53 o                         
   2   6   5        336.83        379.68        26.61 o                         
   3   6   5        313.11        346.90        24.52 o                         
   4   6   5        223.32        215.05        19.37 o                         
   5   6   5         91.31         82.79        11.98 o                         
   6   6   5         20.55         17.69         5.57 o                         
  -6   7   5         18.44         16.78         5.44 o                         
  -5   7   5         13.73         12.62         4.73 o                         
  -4   7   5        122.26        138.98        15.60 o                         
  -3   7   5         37.38         34.16         7.66 o                         
  -2   7   5         58.23         57.75        10.04 o                         
  -1   7   5         56.70         41.57         8.50 o                         
   0   7   5         42.18         55.13         7.66 o                         
   1   7   5         56.53         41.56         8.50 o                         
   2   7   5         58.32         57.75        10.04 o                         
   3   7   5         37.55         34.16         7.66 o                         
   4   7   5        122.09        138.98        15.60 o                         
   5   7   5         13.75         12.62         4.73 o                         
   6   7   5         18.38         16.78         5.44 o                         
   7   7   5         24.58         27.02         6.84 o                         
  -7   8   5          8.46          7.06         3.49 o                         
  -6   8   5         85.34         86.79        12.26 o                         
  -5   8   5         11.63          8.99         3.90 o                         
  -4   8   5         13.66         13.66         4.88 o                         
  -3   8   5         45.81         43.99         8.78 o                         
  -2   8   5         79.92         92.23        12.69 o                         
  -1   8   5          3.62          4.92         2.93 o                         
   0   8   5        238.08        238.04        20.35 o                         
   1   8   5          3.65          4.92         2.93 o                         
   2   8   5         80.14         92.24        12.69 o                         
   3   8   5         45.65         43.99         8.78 o                         
   4   8   5         13.65         13.66         4.88 o                         
   5   8   5         11.58          8.99         3.90 o                         
   6   8   5         85.28         86.79        12.26 o                         
   7   8   5          8.47          7.06         3.49 o                         
   8   8   5         18.16         14.62         5.01 o                         
  -8   9   5         44.98         50.35         9.33 o                         
  -7   9   5         19.02         18.45         5.72 o                         
  -6   9   5         76.63         61.63        10.31 o                         
  -5   9   5         78.40         84.52        12.13 o                         
  -4   9   5        113.69        122.47        14.64 o                         
  -3   9   5          0.34          0.40         0.84 o                         
  -2   9   5         51.36         53.49         9.61 o                         
  -1   9   5          4.91          7.60         3.61 o                         
   0   9   5         67.49         65.19        10.59 o                         
   1   9   5          4.86          7.60         3.61 o                         
   2   9   5         51.35         53.49         9.61 o                         
   3   9   5          0.36          0.40         0.84 o                         
   4   9   5        113.83        122.47        14.64 o                         
   5   9   5         78.43         84.51        12.13 o                         
   6   9   5         76.74         61.63        10.31 o                         
   7   9   5         18.99         18.45         5.72 o                         
   8   9   5         44.87         50.36         9.33 o                         
   9   9   5         24.78         23.55         6.41 o                         
  -7  10   5          0.54          0.08         0.41 o                         
  -6  10   5          0.67          2.25         1.95 o                         
  -5  10   5          7.16          6.63         3.34 o                         
  -4  10   5          4.52          2.96         2.24 o                         
  -3  10   5        359.72        353.65        24.81 o                         
  -2  10   5         22.01         25.28         6.69 o                         
  -1  10   5         28.58         28.51         7.10 o                         
   0  10   5         48.39         43.54         8.64 o                         
   1  10   5         28.62         28.50         7.10 o                         
   2  10   5         21.99         25.28         6.69 o                         
   3  10   5        359.62        353.65        24.81 o                         
   4  10   5          4.48          2.96         2.24 o                         
   5  10   5          7.18          6.63         3.34 o                         
   6  10   5          0.66          2.25         1.95 o                         
   7  10   5          0.54          0.08         0.41 o                         
  -6  11   5         86.48         78.73        11.70 o                         
  -5  11   5          8.64          9.20         4.04 o                         
  -4  11   5          1.20          0.86         1.25 o                         
  -3  11   5         23.59         22.18         6.27 o                         
  -2  11   5         29.00         25.19         6.69 o                         
  -1  11   5          5.21          4.98         2.93 o                         
   0  11   5         66.86         61.31        10.31 o                         
   1  11   5          5.24          4.98         2.93 o                         
   2  11   5         28.99         25.19         6.69 o                         
   3  11   5         23.56         22.18         6.27 o                         
   4  11   5          1.20          0.86         1.25 o                         
   5  11   5          8.60          9.20         4.04 o                         
   6  11   5         86.39         78.73        11.70 o                         
  -4  12   5         13.42         15.80         5.30 o                         
  -3  12   5         27.83         24.00         6.41 o                         
  -2  12   5          7.70          7.69         3.61 o                         
  -1  12   5          1.57          2.11         1.95 o                         
   0  12   5         38.71         33.04         7.52 o                         
   1  12   5          1.57          2.11         1.95 o                         
   2  12   5          7.72          7.69         3.61 o                         
   3  12   5         27.89         24.00         6.41 o                         
   4  12   5         13.42         15.80         5.30 o                         
   0   1   6         44.24         49.53         9.33 o                         
   1   1   6       1940.64       2208.28        62.01 o                         
  -1   2   6         38.93         31.44         7.38 o                         
   0   2   6       1252.59       1398.06        49.33 o                         
   1   2   6         38.85         31.45         7.38 o                         
   2   2   6         50.61         67.33        10.86 o                         
  -2   3   6         74.96         73.98        11.29 o                         
  -1   3   6        680.99        618.06        32.75 o                         
   0   3   6        222.18        228.95        16.30 o                         
   1   3   6        680.30        618.07        32.75 o                         
   2   3   6         74.81         73.98        11.29 o                         
   3   3   6        968.06        979.00        41.25 o                         
  -3   4   6        640.68        608.36        32.60 o                         
  -2   4   6        159.77        153.63        16.30 o                         
  -1   4   6        430.46        414.59        26.89 o                         
   0   4   6        674.21        789.06        37.07 o                         
   1   4   6        430.16        414.58        26.89 o                         
   2   4   6        159.78        153.63        16.30 o                         
   3   4   6        640.22        608.35        32.60 o                         
   4   4   6       3148.97       3624.58        71.76 o                         
  -4   5   6        676.38        670.69        34.15 o                         
  -3   5   6        385.02        381.19        25.78 o                         
  -2   5   6         29.15         31.77         7.38 o                         
  -1   5   6        138.27        146.77        16.03 o                         
   0   5   6       1452.42       1428.03        49.89 o                         
   1   5   6        137.99        146.74        16.03 o                         
   2   5   6         28.83         31.77         7.38 o                         
   3   5   6        383.93        381.16        25.78 o                         
   4   5   6        677.42        670.71        34.15 o                         
   5   5   6         69.21         66.63        10.74 o                         
  -5   6   6        148.07        162.53        16.85 o                         
  -4   6   6        109.36        111.45        13.93 o                         
  -3   6   6        231.28        267.92        21.60 o                         
  -2   6   6        392.35        421.47        27.03 o                         
  -1   6   6       2836.63       3216.05       199.75 o                         
   0   6   6       2154.42       2157.24        61.31 o                         
   1   6   6       2839.18       3633.04       335.37 o                         
   2   6   6        391.96        421.47        27.03 o                         
   3   6   6        231.32        267.92        21.60 o                         
   4   6   6        109.60        111.46        13.93 o                         
   5   6   6        147.63        162.53        16.85 o                         
   6   6   6        122.30        115.67        14.21 o                         
  -6   7   6         52.35         50.41         9.33 o                         
  -5   7   6         40.87         36.23         7.93 o                         
  -4   7   6         59.94         59.66        10.17 o                         
  -3   7   6         42.94         47.48         9.05 o                         
  -2   7   6          3.39          4.85         2.93 o                         
  -1   7   6        115.66        125.17        14.77 o                         
   0   7   6         60.87         65.44        10.74 o                         
   1   7   6        115.68        125.15        14.77 o                         
   2   7   6          3.36          4.85         2.93 o                         
   3   7   6         42.72         47.49         9.05 o                         
   4   7   6         59.97         59.66        10.17 o                         
   5   7   6         41.10         36.23         7.93 o                         
   6   7   6         52.15         50.42         9.33 o                         
   7   7   6        218.46        208.08        19.09 o                         
  -7   8   6         31.14         30.44         7.25 o                         
  -6   8   6         47.61         41.96         8.50 o                         
  -5   8   6         88.76         93.59        12.82 o                         
  -4   8   6         70.02         73.92        11.29 o                         
  -3   8   6         48.12         63.04        10.46 o                         
  -2   8   6         45.71         46.85         9.05 o                         
  -1   8   6         86.69         95.21        12.82 o                         
   0   8   6         16.61         14.22         5.01 o                         
   1   8   6         86.80         95.21        12.82 o                         
   2   8   6         45.71         46.85         9.05 o                         
   3   8   6         48.07         63.04        10.46 o                         
   4   8   6         69.95         73.92        11.29 o                         
   5   8   6         88.89         93.60        12.82 o                         
   6   8   6         47.54         41.94         8.50 o                         
   7   8   6         31.17         30.43         7.25 o                         
   8   8   6         27.93         24.14         6.55 o                         
  -8   9   6          4.91          8.78         3.90 o                         
  -7   9   6         26.41         20.18         5.99 o                         
  -6   9   6         13.35          9.75         4.18 o                         
  -5   9   6         26.98         28.99         7.10 o                         
  -4   9   6         35.48         36.68         7.93 o                         
  -3   9   6         16.24         16.39         5.30 o                         
  -2   9   6          9.33         11.62         4.45 o                         
  -1   9   6         13.75         11.73         4.45 o                         
   0   9   6         79.45         65.39        10.74 o                         
   1   9   6         13.88         11.74         4.45 o                         
   2   9   6          9.27         11.62         4.45 o                         
   3   9   6         16.37         16.41         5.30 o                         
   4   9   6         35.44         36.69         7.93 o                         
   5   9   6         27.02         28.99         7.10 o                         
   6   9   6         13.41          9.75         4.18 o                         
   7   9   6         26.55         20.18         5.99 o                         
   8   9   6          4.92          8.80         3.90 o                         
  -7  10   6         24.02         19.65         5.85 o                         
  -6  10   6         37.93         26.73         6.84 o                         
  -5  10   6         54.36         56.98         9.89 o                         
  -4  10   6        127.65        135.68        15.32 o                         
  -3  10   6         78.37         91.11        12.53 o                         
  -2  10   6         69.06         77.08        11.57 o                         
  -1  10   6         90.24         87.31        12.26 o                         
   0  10   6          0.41          0.38         0.38 o                         
   1  10   6         90.10         87.31        12.26 o                         
   2  10   6         69.23         77.08        11.57 o                         
   3  10   6         78.31         91.11        12.53 o                         
   4  10   6        127.78        135.67        15.32 o                         
   5  10   6         54.40         56.98         9.89 o                         
   6  10   6         37.94         26.73         6.84 o                         
   7  10   6         24.01         19.65         5.85 o                         
  -5  11   6        102.07        107.74        13.65 o                         
  -4  11   6         22.80         28.25         6.97 o                         
  -3  11   6         23.50         23.60         6.41 o                         
  -2  11   6         41.93         38.71         8.22 o                         
  -1  11   6          3.34          2.30         1.95 o                         
   0  11   6          2.22          2.15         0.70 o                         
   1  11   6          3.39          2.29         1.95 o                         
   2  11   6         41.97         38.71         8.22 o                         
   3  11   6         23.48         23.60         6.41 o                         
   4  11   6         22.82         28.25         6.97 o                         
   5  11   6        101.83        107.74        13.65 o                         
  -3  12   6         27.23         26.70         6.84 o                         
  -2  12   6          4.21          3.73         2.51 o                         
  -1  12   6          9.62         15.26         5.15 o                         
   0  12   6          0.20          0.53         0.98 o                         
   1  12   6          9.60         15.26         5.15 o                         
   2  12   6          4.22          3.71         2.51 o                         
   3  12   6         27.24         26.70         6.84 o                         
   0   1   7         11.40         13.29         4.88 o                         
   1   1   7        104.31         93.65        12.82 o                         
  -1   2   7        118.08         96.99        18.39 o                         
   0   2   7        383.34        360.10        25.07 o                         
   1   2   7        117.96         85.79        18.39 o                         
   2   2   7         19.41         15.47         5.15 o                         
  -2   3   7        816.46        731.92        35.68 o                         
  -1   3   7        802.24        822.61        37.90 o                         
   0   3   7          1.96         17.46         5.57 o                         
   1   3   7        802.90        822.59        37.90 o                         
   2   3   7        814.88        731.90        35.68 o                         
   3   3   7        694.19        722.94        35.53 o                         
  -3   4   7       1631.71       1544.48        51.84 o                         
  -2   4   7         38.63         27.27         6.84 o                         
  -1   4   7        430.47        378.39        25.63 o                         
   0   4   7        384.14        366.11        25.22 o                         
   1   4   7        429.57        378.39        25.63 o                         
   2   4   7         38.65         27.28         6.84 o                         
   3   4   7       1633.60       1544.50        51.84 o                         
   4   4   7         47.45         50.69         9.33 o                         
  -4   5   7        100.84        128.08        14.91 o                         
  -3   5   7        613.74        650.85        33.72 o                         
  -2   5   7       1245.61       1247.08        46.53 o                         
  -1   5   7        658.43        664.18        33.99 o                         
   0   5   7        553.27        460.83        28.28 o                         
   1   5   7        658.38        664.18        33.99 o                         
   2   5   7       1243.50       1538.53       241.25 o                         
   3   5   7        614.13        650.85        33.72 o                         
   4   5   7        100.75        128.08        14.91 o                         
   5   5   7         18.95         25.01         6.55 o                         
  -5   6   7         11.49         11.75         4.53 o                         
  -4   6   7         92.90         91.32        12.53 o                         
  -3   6   7        165.10        166.82        17.00 o                         
  -2   6   7          6.10          7.57         3.61 o                         
  -1   6   7        353.29        386.74        25.92 o                         
   0   6   7        163.60        151.09        16.18 o                         
   1   6   7        354.67        386.74        25.92 o                         
   2   6   7          6.14          7.57         3.61 o                         
   3   6   7        164.03        166.81        17.00 o                         
   4   6   7         92.83         91.33        12.53 o                         
   5   6   7         11.43         11.78         4.51 o                         
   6   6   7         16.39         27.52         6.97 o                         
  -6   7   7          4.71          2.66         2.09 o                         
  -5   7   7         15.30         14.56         5.01 o                         
  -4   7   7         12.00         10.53         4.32 o                         
  -3   7   7        139.01        132.90        15.19 o                         
  -2   7   7         63.28         68.09        10.86 o                         
  -1   7   7         85.67         84.18        12.13 o                         
   0   7   7         64.29         61.13        10.31 o                         
   1   7   7         85.42         84.18        12.13 o                         
   2   7   7         63.86         68.10        10.86 o                         
   3   7   7        139.02        132.90        15.19 o                         
   4   7   7         12.07         10.53         4.32 o                         
   5   7   7         15.29         14.54         5.01 o                         
   6   7   7          4.79          2.68         2.09 o                         
   7   7   7          0.53          3.78         2.51 o                         
  -7   8   7          4.68          5.65         3.20 o                         
  -6   8   7         47.57         49.90         9.33 o                         
  -5   8   7         82.79         80.86        11.85 o                         
  -4   8   7          3.78          2.28         1.95 o                         
  -3   8   7        113.94        116.05        14.21 o                         
  -2   8   7         11.52         10.38         4.18 o                         
  -1   8   7         43.00         37.67         8.08 o                         
   0   8   7         42.13         57.19        10.04 o                         
   1   8   7         42.85         37.67         8.08 o                         
   2   8   7         11.42         10.37         4.18 o                         
   3   8   7        114.21        116.05        14.21 o                         
   4   8   7          3.81          2.28         1.95 o                         
   5   8   7         82.71         80.86        11.85 o                         
   6   8   7         47.61         49.90         9.33 o                         
   7   8   7          4.66          5.65         3.20 o                         
   8   8   7          1.47          1.93         1.81 o                         
  -8   9   7         13.07         11.49         4.45 o                         
  -7   9   7         43.68         40.93         8.50 o                         
  -6   9   7         30.95         35.80         7.93 o                         
  -5   9   7         21.22         22.46         6.27 o                         
  -4   9   7         44.42         39.91         8.36 o                         
  -3   9   7         81.59         81.11        11.85 o                         
  -2   9   7         74.64         67.65        10.86 o                         
  -1   9   7         14.21         15.42         5.15 o                         
   0   9   7        126.46        131.55        15.19 o                         
   1   9   7         14.12         15.42         5.15 o                         
   2   9   7         74.60         67.65        10.86 o                         
   3   9   7         81.48         81.11        11.85 o                         
   4   9   7         44.51         39.91         8.36 o                         
   5   9   7         21.26         22.48         6.27 o                         
   6   9   7         31.00         35.80         7.93 o                         
   7   9   7         43.69         40.93         8.50 o                         
   8   9   7         13.06         11.48         4.45 o                         
  -7  10   7         32.12         32.07         7.52 o                         
  -6  10   7         87.22         76.98        11.57 o                         
  -5  10   7        115.51        117.53        14.35 o                         
  -4  10   7         31.94         31.86         7.38 o                         
  -3  10   7        106.08        101.43        13.25 o                         
  -2  10   7         15.14         15.59         5.15 o                         
  -1  10   7         10.53          7.02         3.49 o                         
   0  10   7        249.82        262.42        21.31 o                         
   1  10   7         10.59          7.02         3.49 o                         
   2  10   7         15.15         15.59         5.15 o                         
   3  10   7        106.24        101.43        13.25 o                         
   4  10   7         31.98         31.86         7.38 o                         
   5  10   7        115.41        117.53        14.35 o                         
   6  10   7         87.28         76.98        11.57 o                         
   7  10   7         32.05         32.07         7.52 o                         
  -5  11   7        176.93        169.97        17.14 o                         
  -4  11   7         19.58         12.94         4.73 o                         
  -3  11   7          6.80          8.12         3.77 o                         
  -2  11   7         33.83         33.58         7.66 o                         
  -1  11   7         47.37         38.14         8.08 o                         
   0  11   7          9.81         10.18         4.18 o                         
   1  11   7         47.28         38.14         8.08 o                         
   2  11   7         33.89         33.58         7.66 o                         
   3  11   7          6.81          8.12         3.77 o                         
   4  11   7         19.57         12.94         4.73 o                         
   5  11   7        176.84        169.97        17.14 o                         
  -2  12   7         16.93         15.20         5.15 o                         
  -1  12   7         30.43         32.09         7.52 o                         
   0  12   7          6.93          4.74         2.93 o                         
   1  12   7         30.48         32.09         7.52 o                         
   2  12   7         16.86         15.20         5.15 o                         
   0   0   8        653.60        621.23        27.31 o                         
   0   1   8       1349.45       1302.07        40.00 o                         
   1   1   8        544.55        543.34        26.34 o                         
  -1   2   8        694.51        703.86        51.59 o                         
   0   2   8         17.74          9.29         1.84 o                         
   1   2   8        697.96        736.21        30.79 o                         
   2   2   8        268.38        247.07        16.73 o                         
  -2   3   8        179.23        194.06        18.39 o                         
  -1   3   8         62.79         53.60         9.61 o                         
   0   3   8        280.36        317.51        16.85 o                         
   1   3   8         62.21         53.59         9.61 o                         
   2   3   8        180.88        194.08        18.39 o                         
   3   3   8       1936.45       2384.67        80.85 o                         
  -3   4   8         31.17         29.71         7.25 o                         
  -2   4   8         96.66        105.11        13.52 o                         
  -1   4   8        470.86        513.65        29.96 o                         
   0   4   8       1038.26        959.21        40.82 o                         
   1   4   8        468.74        513.65        29.96 o                         
   2   4   8         96.56        105.10        13.52 o                         
   3   4   8         30.79         29.69         7.25 o                         
   4   4   8        267.50        298.44        22.85 o                         
  -4   5   8          5.46          6.80         3.49 o                         
  -3   5   8         63.05         72.68        11.29 o                         
  -2   5   8        181.65        168.65        17.14 o                         
  -1   5   8        444.11        459.95        28.28 o                         
   0   5   8         79.54         64.16        10.59 o                         
   1   5   8        443.64        459.93        28.28 o                         
   2   5   8        182.41        168.67        17.14 o                         
   3   5   8         62.87         72.68        11.29 o                         
   4   5   8          5.51          6.80         3.49 o                         
   5   5   8        442.61        439.71        27.73 o                         
  -5   6   8          1.00          0.67         1.12 o                         
  -4   6   8         91.01         94.10        12.82 o                         
  -3   6   8        148.74        142.57        15.74 o                         
  -2   6   8        402.72        442.25        27.73 o                         
  -1   6   8         23.52         28.18         6.97 o                         
   0   6   8          0.31          0.12         0.41 o                         
   1   6   8         23.51         28.18         6.97 o                         
   2   6   8        401.95        442.25        27.73 o                         
   3   6   8        148.99        142.59        15.74 o                         
   4   6   8         90.79         94.10        12.82 o                         
   5   6   8          0.99          0.67         1.12 o                         
   6   6   8        133.92        134.36        15.32 o                         
  -6   7   8         85.04         86.76        12.26 o                         
  -5   7   8         88.56         88.03        12.40 o                         
  -4   7   8          1.36          0.43         0.84 o                         
  -3   7   8         75.54         70.24        11.01 o                         
  -2   7   8          3.81          3.38         2.37 o                         
  -1   7   8         95.17        100.20        13.25 o                         
   0   7   8         30.77         25.43         6.69 o                         
   1   7   8         95.09        100.20        13.25 o                         
   2   7   8          3.81          3.38         2.37 o                         
   3   7   8         75.60         70.25        11.01 o                         
   4   7   8          1.36          0.43         0.84 o                         
   5   7   8         88.57         88.03        12.40 o                         
   6   7   8         85.02         86.78        12.26 o                         
   7   7   8          9.34          9.32         4.04 o                         
  -7   8   8         41.79         43.07         8.64 o                         
  -6   8   8        156.45        153.16        16.30 o                         
  -5   8   8        188.47        203.07        18.81 o                         
  -4   8   8         76.85         78.59        11.70 o                         
  -3   8   8          2.38          1.72         1.67 o                         
  -2   8   8         35.80         36.75         7.93 o                         
  -1   8   8         86.04         83.62        12.13 o                         
   0   8   8        101.03        111.87        13.93 o                         
   1   8   8         86.05         83.62        12.13 o                         
   2   8   8         35.63         36.75         7.93 o                         
   3   8   8          2.37          1.72         1.67 o                         
   4   8   8         76.95         78.60        11.70 o                         
   5   8   8        188.30        203.07        18.81 o                         
   6   8   8        156.31        153.15        16.30 o                         
   7   8   8         41.70         43.09         8.64 o                         
   8   8   8         66.95         68.08        10.86 o                         
  -7   9   8         16.79         14.48         5.01 o                         
  -6   9   8         37.54         37.67         8.08 o                         
  -5   9   8        114.12        104.22        13.52 o                         
  -4   9   8         25.30         24.91         6.55 o                         
  -3   9   8        531.34        556.80        31.07 o                         
  -2   9   8          3.99          5.86         3.20 o                         
  -1   9   8        177.44        160.71        16.73 o                         
   0   9   8        112.56        114.55        14.07 o                         
   1   9   8        177.43        160.71        16.73 o                         
   2   9   8          3.98          5.86         3.20 o                         
   3   9   8        531.45        556.81        31.07 o                         
   4   9   8         25.33         24.91         6.55 o                         
   5   9   8        114.19        104.21        13.52 o                         
   6   9   8         37.51         37.67         8.08 o                         
   7   9   8         16.78         14.48         5.01 o                         
  -6  10   8         39.78         43.73         8.78 o                         
  -5  10   8         19.22         17.63         5.57 o                         
  -4  10   8         42.70         38.23         8.22 o                         
  -3  10   8        127.24        120.82        14.49 o                         
  -2  10   8         10.19         11.10         4.45 o                         
  -1  10   8         71.47         64.03        10.59 o                         
   0  10   8        323.28        311.65        23.28 o                         
   1  10   8         71.40         64.03        10.59 o                         
   2  10   8         10.25         11.10         4.45 o                         
   3  10   8        127.39        120.82        14.49 o                         
   4  10   8         42.84         38.23         8.22 o                         
   5  10   8         19.14         17.63         5.57 o                         
   6  10   8         39.68         43.73         8.78 o                         
  -4  11   8          8.94          7.77         3.61 o                         
  -3  11   8         13.59         10.91         4.32 o                         
  -2  11   8         29.38         25.46         6.69 o                         
  -1  11   8         16.65         17.45         5.57 o                         
   0  11   8          9.63          5.91         3.20 o                         
   1  11   8         16.66         17.45         5.57 o                         
   2  11   8         29.34         25.46         6.69 o                         
   3  11   8         13.59         10.91         4.32 o                         
   4  11   8          8.94          7.77         3.61 o                         
   0   1   9          2.57          3.57         0.59 o                         
   1   1   9         58.03         54.39         9.76 o                         
  -1   2   9        466.02        449.33        28.01 o                         
   0   2   9         23.09         13.11         4.73 o                         
   1   2   9        467.17        449.33        28.01 o                         
   2   2   9          0.13          2.92         2.24 o                         
  -2   3   9        236.60        228.22        19.92 o                         
  -1   3   9        792.73        777.80        36.78 o                         
   0   3   9       1483.30       1550.72        51.97 o                         
   1   3   9        791.84        777.82        36.78 o                         
   2   3   9        236.36        228.21        19.92 o                         
   3   3   9        323.87        377.12        25.63 o                         
  -3   4   9        154.62        167.94        17.14 o                         
  -2   4   9        285.85        327.80        23.83 o                         
  -1   4   9         47.68         59.79        10.17 o                         
   0   4   9        597.17        581.87        31.77 o                         
   1   4   9         47.41         59.78        10.17 o                         
   2   4   9        285.50        327.77        23.83 o                         
   3   4   9        153.88        167.94        17.14 o                         
   4   4   9          6.08          5.40         3.07 o                         
  -4   5   9         41.26         47.47         9.05 o                         
  -3   5   9        153.53        164.09        16.85 o                         
  -2   5   9         54.65         48.35         9.20 o                         
  -1   5   9         37.49         41.62         8.50 o                         
   0   5   9        491.71        505.44        29.67 o                         
   1   5   9         37.63         41.62         8.50 o                         
   2   5   9         54.19         48.34         9.20 o                         
   3   5   9        154.14        164.11        16.85 o                         
   4   5   9         41.29         47.48         9.05 o                         
   5   5   9          3.03          3.11         2.37 o                         
  -5   6   9        118.55        125.38        14.77 o                         
  -4   6   9        158.76        155.81        16.45 o                         
  -3   6   9          5.41          6.30         3.34 o                         
  -2   6   9        191.83        182.23        17.84 o                         
  -1   6   9         14.73         16.44         5.30 o                         
   0   6   9          0.06          0.00         0.13 o                         
   1   6   9         14.64         16.43         5.30 o                         
   2   6   9        191.66        182.24        17.84 o                         
   3   6   9          5.42          6.30         3.34 o                         
   4   6   9        158.41        155.79        16.45 o                         
   5   6   9        118.46        125.38        14.77 o                         
   6   6   9         87.73         85.12        12.13 o                         
  -6   7   9        135.24        145.59        15.89 o                         
  -5   7   9        143.28        151.96        16.30 o                         
  -4   7   9         88.47         80.74        11.85 o                         
  -3   7   9         64.06         65.53        10.74 o                         
  -2   7   9         19.78         25.86         6.69 o                         
  -1   7   9          8.87          9.50         4.04 o                         
   0   7   9        116.75        114.30        14.07 o                         
   1   7   9          8.79          9.50         4.04 o                         
   2   7   9         19.72         25.86         6.69 o                         
   3   7   9         64.15         65.55        10.74 o                         
   4   7   9         88.73         80.75        11.85 o                         
   5   7   9        143.10        151.94        16.30 o                         
   6   7   9        135.39        145.59        15.89 o                         
   7   7   9         93.39         89.14        12.40 o                         
  -7   8   9          4.98          4.32         2.79 o                         
  -6   8   9        117.53        112.63        13.93 o                         
  -5   8   9         27.03         33.78         7.66 o                         
  -4   8   9         33.70         38.92         8.22 o                         
  -3   8   9         42.38         47.81         9.05 o                         
  -2   8   9        140.77        158.30        16.58 o                         
  -1   8   9         43.06         53.78         9.61 o                         
   0   8   9         24.50         25.29         6.69 o                         
   1   8   9         43.21         53.78         9.61 o                         
   2   8   9        141.05        158.33        16.58 o                         
   3   8   9         42.52         47.81         9.05 o                         
   4   8   9         33.65         38.93         8.22 o                         
   5   8   9         27.11         33.78         7.66 o                         
   6   8   9        117.28        112.62        13.93 o                         
   7   8   9          4.99          4.32         2.79 o                         
   8   8   9         57.64         67.53        10.86 o                         
  -7   9   9         16.05         16.12         5.30 o                         
  -6   9   9          2.28          1.42         1.53 o                         
  -5   9   9         24.89         26.62         6.84 o                         
  -4   9   9         81.62         78.20        11.70 o                         
  -3   9   9         56.66         55.56         9.89 o                         
  -2   9   9        116.43        127.78        14.91 o                         
  -1   9   9         68.51         66.94        10.74 o                         
   0   9   9         24.76         26.39         6.84 o                         
   1   9   9         68.53         66.94        10.74 o                         
   2   9   9        116.62        127.78        14.91 o                         
   3   9   9         56.80         55.58         9.89 o                         
   4   9   9         81.64         78.20        11.70 o                         
   5   9   9         24.88         26.62         6.84 o                         
   6   9   9          2.30          1.42         1.53 o                         
   7   9   9         15.98         16.11         5.30 o                         
  -5  10   9         14.72         13.82         4.88 o                         
  -4  10   9          6.31          6.66         3.34 o                         
  -3  10   9          4.13          2.68         2.09 o                         
  -2  10   9        122.80        132.69        15.19 o                         
  -1  10   9          8.30          4.37         2.79 o                         
   0  10   9        104.29         94.35        12.82 o                         
   1  10   9          8.32          4.37         2.79 o                         
   2  10   9        122.84        132.69        15.19 o                         
   3  10   9          4.09          2.68         2.09 o                         
   4  10   9          6.33          6.66         3.34 o                         
   5  10   9         14.75         13.82         4.88 o                         
  -3  11   9         22.43         20.92         5.99 o                         
  -2  11   9          4.58          5.36         3.07 o                         
  -1  11   9         19.84         20.54         5.99 o                         
   0  11   9         33.84         29.32         7.10 o                         
   1  11   9         19.79         20.54         5.99 o                         
   2  11   9          4.57          5.36         3.07 o                         
   3  11   9         22.42         20.92         5.99 o                         
   0   1  10        407.80        405.61        26.61 o                         
   1   1  10       1109.18       1181.74        45.28 o                         
  -1   2  10       1477.12       1529.67        51.56 o                         
   0   2  10       2516.44       2702.59        68.55 o                         
   1   2  10       1476.91       1812.96       234.31 o                         
   2   2  10        896.72        861.70        38.73 o                         
  -2   3  10         42.80         43.60         8.78 o                         
  -1   3  10        231.44        276.19        21.88 o                         
   0   3  10        839.52        839.59        38.19 o                         
   1   3  10        231.97        276.19        21.88 o                         
   2   3  10         42.65         43.61         8.78 o                         
   3   3  10         40.68         37.32         8.08 o                         
  -3   4  10         59.93         51.68         9.47 o                         
  -2   4  10         11.55         12.79         4.73 o                         
  -1   4  10        157.77        168.16        17.14 o                         
   0   4  10         17.66         23.14         6.41 o                         
   1   4  10        157.81        168.16        17.14 o                         
   2   4  10         11.48         12.79         4.73 o                         
   3   4  10         60.16         51.66         9.47 o                         
   4   4  10         61.01         71.06        11.14 o                         
  -4   5  10         84.36         79.62        11.70 o                         
  -3   5  10          4.34          7.37         3.61 o                         
  -2   5  10          7.35          6.12         3.20 o                         
  -1   5  10        107.64        101.20        13.25 o                         
   0   5  10          0.07          0.02         0.28 o                         
   1   5  10        107.31        101.19        13.25 o                         
   2   5  10          7.35          6.12         3.20 o                         
   3   5  10          4.33          7.37         3.61 o                         
   4   5  10         84.17         79.63        11.70 o                         
   5   5  10         29.79         34.27         7.66 o                         
  -5   6  10         89.29         98.68        13.10 o                         
  -4   6  10         42.70         39.89         8.36 o                         
  -3   6  10         73.25         72.55        11.29 o                         
  -2   6  10         22.79         27.71         6.97 o                         
  -1   6  10         30.23         27.60         6.97 o                         
   0   6  10         86.35        108.08        13.65 o                         
   1   6  10         30.16         27.60         6.97 o                         
   2   6  10         22.74         27.73         6.97 o                         
   3   6  10         73.39         72.55        11.29 o                         
   4   6  10         42.76         39.89         8.36 o                         
   5   6  10         89.03         98.66        13.10 o                         
   6   6  10        104.77         85.85        12.26 o                         
  -6   7  10          7.28          5.58         3.07 o                         
  -5   7  10        180.21        168.57        17.14 o                         
  -4   7  10         16.42         10.38         4.32 o                         
  -3   7  10         11.32         11.60         4.45 o                         
  -2   7  10         58.22         68.41        10.86 o                         
  -1   7  10          6.32          6.81         3.49 o                         
   0   7  10         42.14         56.08         9.89 o                         
   1   7  10          6.32          6.80         3.49 o                         
   2   7  10         58.13         68.42        10.86 o                         
   3   7  10         11.23         11.60         4.45 o                         
   4   7  10         16.50         10.38         4.32 o                         
   5   7  10        179.94        168.57        17.14 o                         
   6   7  10          7.22          5.58         3.07 o                         
   7   7  10        150.74        159.53        16.73 o                         
  -7   8  10         24.68         30.54         7.25 o                         
  -6   8  10         54.51         56.63         9.89 o                         
  -5   8  10         66.79         64.45        10.59 o                         
  -4   8  10         33.04         25.94         6.69 o                         
  -3   8  10        126.38        158.13        16.58 o                         
  -2   8  10         16.69         15.87         5.30 o                         
  -1   8  10         29.73         30.95         7.38 o                         
   0   8  10         13.34         16.03         5.30 o                         
   1   8  10         29.75         30.95         7.38 o                         
   2   8  10         16.78         15.85         5.30 o                         
   3   8  10        126.30        158.15        16.58 o                         
   4   8  10         33.08         25.94         6.69 o                         
   5   8  10         66.90         64.45        10.59 o                         
   6   8  10         54.54         56.63         9.89 o                         
   7   8  10         24.68         30.55         7.25 o                         
  -6   9  10         26.60         29.48         7.10 o                         
  -5   9  10         25.15         27.03         6.84 o                         
  -4   9  10         11.86         11.22         4.45 o                         
  -3   9  10          2.12          1.83         1.81 o                         
  -2   9  10         28.03         30.39         7.25 o                         
  -1   9  10        134.87        140.03        15.60 o                         
   0   9  10         13.12         11.58         4.45 o                         
   1   9  10        134.74        140.04        15.60 o                         
   2   9  10         28.13         30.39         7.25 o                         
   3   9  10          2.16          1.83         1.81 o                         
   4   9  10         11.90         11.21         4.45 o                         
   5   9  10         25.15         27.03         6.84 o                         
   6   9  10         26.54         29.48         7.10 o                         
  -5  10  10          3.10          2.86         2.24 o                         
  -4  10  10         21.36         17.69         5.57 o                         
  -3  10  10          2.23          2.73         2.24 o                         
  -2  10  10         14.71          7.81         3.61 o                         
  -1  10  10         77.44         70.96        11.14 o                         
   0  10  10        277.77        294.87        22.71 o                         
   1  10  10         77.47         70.97        11.14 o                         
   2  10  10         14.70          7.81         3.61 o                         
   3  10  10          2.22          2.73         2.24 o                         
   4  10  10         21.34         17.69         5.57 o                         
   5  10  10          3.11          2.86         2.24 o                         
  -2  11  10         48.24         49.26         9.20 o                         
  -1  11  10        174.50        202.18        18.81 o                         
   0  11  10         43.90         44.78         8.78 o                         
   1  11  10        174.33        202.19        18.81 o                         
   2  11  10         48.16         49.26         9.20 o                         
   0   1  11         36.88         44.07         8.78 o                         
   1   1  11          1.09          1.16         1.40 o                         
  -1   2  11         75.10         76.02        11.57 o                         
   0   2  11          4.10          4.57         2.79 o                         
   1   2  11         75.40         76.03        11.57 o                         
   2   2  11         13.19         10.03         4.18 o                         
  -2   3  11        104.42        106.70        13.65 o                         
  -1   3  11        251.29        265.65        21.45 o                         
   0   3  11        111.51        102.31        13.37 o                         
   1   3  11        251.48        265.65        21.45 o                         
   2   3  11        104.98        106.69        13.65 o                         
   3   3  11        124.52        127.40        14.91 o                         
  -3   4  11         30.55         31.35         7.38 o                         
  -2   4  11        270.24        268.18        21.60 o                         
  -1   4  11          0.26          0.35         0.70 o                         
   0   4  11         20.55         29.47         7.10 o                         
   1   4  11          0.26          0.35         0.70 o                         
   2   4  11        270.01        268.19        21.60 o                         
   3   4  11         30.62         31.34         7.38 o                         
   4   4  11         79.00         74.73        11.42 o                         
  -4   5  11        189.99        196.90        18.53 o                         
  -3   5  11         25.34         27.96         6.97 o                         
  -2   5  11         80.84         84.98        12.13 o                         
  -1   5  11         45.88         55.67         9.89 o                         
   0   5  11         15.26         26.65         6.84 o                         
   1   5  11         45.92         55.67         9.89 o                         
   2   5  11         80.93         85.00        12.13 o                         
   3   5  11         25.35         27.96         6.97 o                         
   4   5  11        189.66        196.90        18.53 o                         
   5   5  11          1.08          0.61         0.98 o                         
  -5   6  11        121.83        111.65        13.93 o                         
  -4   6  11         36.53         48.95         9.20 o                         
  -3   6  11         11.44         14.06         5.01 o                         
  -2   6  11         13.62         13.27         4.73 o                         
  -1   6  11         45.88         41.05         8.50 o                         
   0   6  11          0.46          0.56         0.98 o                         
   1   6  11         46.00         41.06         8.50 o                         
   2   6  11         13.70         13.27         4.73 o                         
   3   6  11         11.55         14.06         5.01 o                         
   4   6  11         36.58         48.95         9.20 o                         
   5   6  11        121.68        111.65        13.93 o                         
   6   6  11         10.50         21.02         5.99 o                         
  -6   7  11         15.95         13.47         4.88 o                         
  -5   7  11         55.39         60.04        10.17 o                         
  -4   7  11         56.90         54.87         9.76 o                         
  -3   7  11         52.39         62.18        10.46 o                         
  -2   7  11          6.98          7.08         3.49 o                         
  -1   7  11         45.91         53.48         9.61 o                         
   0   7  11         47.05         49.31         9.20 o                         
   1   7  11         45.88         53.48         9.61 o                         
   2   7  11          7.09          7.08         3.49 o                         
   3   7  11         52.35         62.18        10.46 o                         
   4   7  11         56.89         54.87         9.76 o                         
   5   7  11         55.41         60.02        10.17 o                         
   6   7  11         16.04         13.47         4.88 o                         
   7   7  11         45.07         42.78         8.64 o                         
  -7   8  11         60.08         63.07        10.46 o                         
  -6   8  11         51.64         49.25         9.20 o                         
  -5   8  11        105.98        102.00        13.37 o                         
  -4   8  11         31.93         27.50         6.97 o                         
  -3   8  11          6.30          7.03         3.49 o                         
  -2   8  11         35.43         31.16         7.38 o                         
  -1   8  11         39.36         39.82         8.36 o                         
   0   8  11        154.75        166.67        17.00 o                         
   1   8  11         39.50         39.82         8.36 o                         
   2   8  11         35.45         31.15         7.38 o                         
   3   8  11          6.26          7.03         3.49 o                         
   4   8  11         31.84         27.48         6.97 o                         
   5   8  11        106.19        101.99        13.37 o                         
   6   8  11         51.61         49.25         9.20 o                         
   7   8  11         60.09         63.07        10.46 o                         
  -5   9  11         19.85         22.08         6.13 o                         
  -4   9  11         12.78         11.57         4.45 o                         
  -3   9  11          3.91          4.54         2.79 o                         
  -2   9  11         76.18         69.46        11.01 o                         
  -1   9  11         73.08         74.28        11.42 o                         
   0   9  11         52.27         42.17         8.50 o                         
   1   9  11         73.16         74.28        11.42 o                         
   2   9  11         76.23         69.46        11.01 o                         
   3   9  11          3.92          4.54         2.79 o                         
   4   9  11         12.83         11.57         4.45 o                         
   5   9  11         19.81         22.08         6.13 o                         
  -3  10  11         29.02         31.55         7.38 o                         
  -2  10  11         26.48         23.38         6.41 o                         
  -1  10  11          7.59          5.61         3.07 o                         
   0  10  11         34.83         23.26         6.41 o                         
   1  10  11          7.58          5.61         3.07 o                         
   2  10  11         26.50         23.38         6.41 o                         
   3  10  11         28.93         31.55         7.38 o                         
   0   0  12         19.51         29.34         7.10 o                         
   0   1  12        206.81        180.73        17.69 o                         
   1   1  12          0.11          0.00         0.13 o                         
  -1   2  12         58.98         47.21        19.08 o                         
   0   2  12         18.86         23.12         6.41 o                         
   1   2  12         58.57         55.74        17.46 o                         
   2   2  12         82.61         63.04        10.46 o                         
  -2   3  12          5.39          9.27         4.04 o                         
  -1   3  12        109.47        128.20        14.91 o                         
   0   3  12         20.90         23.80         6.41 o                         
   1   3  12        109.42        128.18        14.91 o                         
   2   3  12          5.51          9.26         4.04 o                         
   3   3  12          7.03          7.81         3.61 o                         
  -3   4  12         41.79         36.60         7.93 o                         
  -2   4  12        168.85        171.23        17.28 o                         
  -1   4  12         28.58         26.87         6.84 o                         
   0   4  12         38.18         20.62         5.99 o                         
   1   4  12         28.64         26.87         6.84 o                         
   2   4  12        169.24        171.23        17.28 o                         
   3   4  12         41.57         36.59         7.93 o                         
   4   4  12         95.17         90.00        12.53 o                         
  -4   5  12         84.33         79.21        11.70 o                         
  -3   5  12         27.51         26.52         6.84 o                         
  -2   5  12         93.92         94.62        12.82 o                         
  -1   5  12         28.08         34.02         7.66 o                         
   0   5  12          7.01          7.73         3.61 o                         
   1   5  12         28.10         34.02         7.66 o                         
   2   5  12         93.89         94.62        12.82 o                         
   3   5  12         27.51         26.52         6.84 o                         
   4   5  12         84.32         79.21        11.70 o                         
   5   5  12        235.05        219.37        19.51 o                         
  -5   6  12        125.37        119.56        14.49 o                         
  -4   6  12        114.69        116.00        14.21 o                         
  -3   6  12         39.07         41.63         8.50 o                         
  -2   6  12         39.83         49.38         9.33 o                         
  -1   6  12         99.98         94.62        12.82 o                         
   0   6  12          1.03          1.17         1.40 o                         
   1   6  12         99.78         94.62        12.82 o                         
   2   6  12         40.00         49.38         9.33 o                         
   3   6  12         39.12         41.63         8.50 o                         
   4   6  12        114.49        116.00        14.21 o                         
   5   6  12        125.42        119.56        14.49 o                         
   6   6  12         69.56         70.36        11.01 o                         
  -6   7  12         68.90         74.87        11.42 o                         
  -5   7  12        138.77        144.64        15.89 o                         
  -4   7  12        130.58        136.32        15.46 o                         
  -3   7  12         12.85         11.13         4.45 o                         
  -2   7  12         62.33         61.54        10.31 o                         
  -1   7  12         65.79         60.44        10.31 o                         
   0   7  12          1.55          1.29         1.53 o                         
   1   7  12         65.80         60.42        10.31 o                         
   2   7  12         62.28         61.54        10.31 o                         
   3   7  12         12.86         11.13         4.45 o                         
   4   7  12        130.52        136.32        15.46 o                         
   5   7  12        138.82        144.64        15.89 o                         
   6   7  12         68.91         74.87        11.42 o                         
   7   7  12         27.50         25.38         6.69 o                         
  -6   8  12         35.15         34.94         7.81 o                         
  -5   8  12         30.79         31.91         7.52 o                         
  -4   8  12         13.98         13.03         4.73 o                         
  -3   8  12          5.97          8.18         3.77 o                         
  -2   8  12          8.12          7.56         3.61 o                         
  -1   8  12        160.96        161.05        16.73 o                         
   0   8  12         13.34         16.91         5.44 o                         
   1   8  12        160.80        161.05        16.73 o                         
   2   8  12          8.10          7.56         3.61 o                         
   3   8  12          6.00          8.18         3.77 o                         
   4   8  12         14.05         13.03         4.73 o                         
   5   8  12         30.78         31.91         7.52 o                         
   6   8  12         35.04         34.94         7.81 o                         
  -4   9  12        120.84        119.23        14.35 o                         
  -3   9  12         11.70         12.18         4.60 o                         
  -2   9  12         52.17         87.92        25.83 o                         
  -1   9  12         29.28         45.64        12.86 o                         
   0   9  12          4.02          3.16         2.37 o                         
   1   9  12         29.28         29.01         7.10 o                         
   2   9  12         52.14         54.24         9.76 o                         
   3   9  12         11.69         12.18         4.60 o                         
   4   9  12        120.82        119.23        14.35 o                         
  -1  10  12         23.65         22.42         6.27 o                         
   0  10  12          2.37          2.25         1.95 o                         
   1  10  12         23.60         22.42         6.27 o                         
   0   1  13          7.77         10.42         3.91 o                         
   1   1  13        211.07        233.54        22.15 o                         
  -1   2  13         48.71         63.33        12.40 o                         
   0   2  13         33.78         37.75         8.08 o                         
   1   2  13         48.80         48.15         9.20 o                         
   2   2  13         10.62          7.63         3.61 o                         
  -2   3  13         62.44         67.38        10.86 o                         
  -1   3  13         71.20         63.07        10.46 o                         
   0   3  13        179.35        185.23        17.97 o                         
   1   3  13         71.12         63.07        10.46 o                         
   2   3  13         62.54         67.37        10.86 o                         
   3   3  13          0.05          3.13         2.37 o                         
  -3   4  13         34.08         40.53         7.66 o                         
  -2   4  13        110.05        118.01        13.52 o                         
  -1   4  13         36.37         39.18         8.22 o                         
   0   4  13         20.88         40.01         8.36 o                         
   1   4  13         36.35         39.16         8.22 o                         
   2   4  13        109.93        104.36        13.52 o                         
   3   4  13         34.28         33.32         7.66 o                         
   4   4  13         11.63          7.39         3.61 o                         
  -4   5  13         91.07         91.77        12.69 o                         
  -3   5  13         71.13         69.29        11.01 o                         
  -2   5  13         22.41         18.45         5.72 o                         
  -1   5  13         39.01         40.44         8.36 o                         
   0   5  13         51.87         55.23         9.76 o                         
   1   5  13         38.99         40.44         8.36 o                         
   2   5  13         22.19         18.47         5.72 o                         
   3   5  13         71.21         69.29        11.01 o                         
   4   5  13         91.15         91.75        12.69 o                         
   5   5  13        115.65        136.81        14.64 o                         
  -5   6  13         15.78         18.42         5.72 o                         
  -4   6  13          6.61          8.36         3.77 o                         
  -3   6  13          1.22          0.45         0.84 o                         
  -2   6  13         35.66         37.40         8.08 o                         
  -1   6  13        125.19        117.94        14.35 o                         
   0   6  13         45.20         29.88        10.17 o                         
   1   6  13        125.55        117.95        14.35 o                         
   2   6  13         35.63         37.40         8.08 o                         
   3   6  13          1.20          0.45         0.84 o                         
   4   6  13          6.58          8.36         3.77 o                         
   5   6  13         15.80         18.42         5.72 o                         
   6   6  13          9.08          5.93         3.20 o                         
  -6   7  13         43.55         57.48        12.56 o                         
  -5   7  13          5.02          4.98         2.93 o                         
  -4   7  13         36.61         31.48         7.38 o                         
  -3   7  13          5.74          6.21         3.34 o                         
  -2   7  13         25.33         21.03         5.99 o                         
  -1   7  13         51.71         54.69         9.76 o                         
   0   7  13        125.85        121.25        14.49 o                         
   1   7  13         51.75         54.69         9.76 o                         
   2   7  13         25.35         21.03         5.99 o                         
   3   7  13          5.75          6.21         3.34 o                         
   4   7  13         36.59         31.47         7.38 o                         
   5   7  13          4.99          4.98         2.93 o                         
   6   7  13         43.51         41.94         8.50 o                         
  -5   8  13          7.46          9.47         4.04 o                         
  -4   8  13          5.11          5.00         2.93 o                         
  -3   8  13         35.44         30.31         7.25 o                         
  -2   8  13          3.91          4.45         2.79 o                         
  -1   8  13         26.07         28.86         7.10 o                         
   0   8  13          2.40          1.56         1.67 o                         
   1   8  13         26.04         28.86         7.10 o                         
   2   8  13          3.90          4.45         2.79 o                         
   3   8  13         35.43         30.31         7.25 o                         
   4   8  13          5.12          5.00         2.93 o                         
   5   8  13          7.49          9.47         4.04 o                         
  -3   9  13         73.68         79.19        11.70 o                         
  -2   9  13         14.04         17.84         5.57 o                         
  -1   9  13          1.38          2.02         1.33 o                         
   0   9  13         73.21         61.63        10.31 o                         
   1   9  13          1.38          3.01         1.12 o                         
   2   9  13         14.02         17.85         5.57 o                         
   3   9  13         73.76         79.19        11.70 o                         
   0   1  14         28.46         19.26         5.85 o                         
   1   1  14        165.85        161.28        16.73 o                         
  -1   2  14         15.74         20.11         5.85 o                         
   0   2  14         29.29         37.09         5.57 o                         
   1   2  14         15.72         20.11         5.85 o                         
   2   2  14          2.85          6.00         3.20 o                         
  -2   3  14         40.14         36.89         8.08 o                         
  -1   3  14         33.42         30.12         7.25 o                         
   0   3  14        238.00        222.40        19.64 o                         
   1   3  14         33.55         30.12         7.25 o                         
   2   3  14         40.17         36.89         8.08 o                         
   3   3  14        126.73        122.80        14.64 o                         
  -3   4  14         88.78        107.52        13.65 o                         
  -2   4  14        122.54        136.13        15.32 o                         
  -1   4  14        143.19        133.32        15.19 o                         
   0   4  14         20.91         19.05         5.72 o                         
   1   4  14        143.20        133.32        15.19 o                         
   2   4  14        122.55        136.13        15.32 o                         
   3   4  14         88.88        107.52        13.65 o                         
   4   4  14         18.87         14.33         5.01 o                         
  -4   5  14         55.37         59.31        10.17 o                         
  -3   5  14        142.40        146.53        16.03 o                         
  -2   5  14        103.00        100.89        13.25 o                         
  -1   5  14        234.99        244.62        20.63 o                         
   0   5  14        181.64        172.25        17.28 o                         
   1   5  14        235.36        244.62        20.63 o                         
   2   5  14        102.93        100.89        13.25 o                         
   3   5  14        142.45        146.52        16.03 o                         
   4   5  14         55.44         59.31        10.17 o                         
   5   5  14         53.90         59.83        10.17 o                         
  -5   6  14        126.69        123.89        14.64 o                         
  -4   6  14         11.22          9.95         4.18 o                         
  -3   6  14         19.63         23.55         6.41 o                         
  -2   6  14         40.53         40.71         8.36 o                         
  -1   6  14         36.47         45.37         8.92 o                         
   0   6  14          8.40          5.36         3.07 o                         
   1   6  14         36.45         45.37         8.92 o                         
   2   6  14         40.58         40.72         8.36 o                         
   3   6  14         19.62         23.55         6.41 o                         
   4   6  14         11.24          9.95         4.18 o                         
   5   6  14        126.59        123.89        14.64 o                         
   6   6  14         16.16         14.93         5.15 o                         
  -5   7  14         12.59         12.05         4.60 o                         
  -4   7  14         10.94         12.03         4.60 o                         
  -3   7  14         14.86         11.06         4.45 o                         
  -2   7  14         48.78         46.52         9.05 o                         
  -1   7  14          9.46          6.43         3.34 o                         
   0   7  14          5.32          7.96         3.77 o                         
   1   7  14          9.53          6.43         3.34 o                         
   2   7  14         48.68         46.52         9.05 o                         
   3   7  14         14.86         11.06         4.45 o                         
   4   7  14         10.91         12.03         4.60 o                         
   5   7  14         12.54         12.05         4.60 o                         
  -3   8  14         20.52         21.35         6.13 o                         
  -2   8  14        116.07        100.53        13.25 o                         
  -1   8  14         43.81         38.93         8.22 o                         
   0   8  14         33.83         40.88         8.50 o                         
   1   8  14         43.83         38.94         8.22 o                         
   2   8  14        116.00        100.54        13.25 o                         
   3   8  14         20.56         21.34         6.13 o                         
   0   1  15         50.77         45.64         8.92 o                         
   1   1  15         52.51         50.77         9.33 o                         
  -1   2  15        149.93        155.11        16.45 o                         
   0   2  15        120.74        138.53        15.46 o                         
   1   2  15        149.80        155.11        16.45 o                         
   2   2  15        128.63        132.90        15.19 o                         
  -2   3  15        209.91        238.11        20.35 o                         
  -1   3  15         43.14         42.39         8.64 o                         
   0   3  15          1.60          3.29         2.37 o                         
   1   3  15         43.06         42.39         8.64 o                         
   2   3  15        210.25        238.11        20.35 o                         
   3   3  15          4.63          3.07         2.37 o                         
  -3   4  15         10.09          9.63         4.04 o                         
  -2   4  15         60.50         64.75        10.59 o                         
  -1   4  15        140.39        136.89        15.46 o                         
   0   4  15         31.31         20.11         5.85 o                         
   1   4  15        140.65        136.89        15.46 o                         
   2   4  15         60.44         64.75        10.59 o                         
   3   4  15         10.04          9.63         4.04 o                         
   4   4  15          0.20          0.91         1.25 o                         
  -4   5  15         44.54         46.57         9.05 o                         
  -3   5  15          5.50          9.72         4.18 o                         
  -2   5  15         58.31         52.26         9.47 o                         
  -1   5  15         20.43         24.34         6.55 o                         
   0   5  15         16.32         12.43         4.60 o                         
   1   5  15         20.50         24.33         6.55 o                         
   2   5  15         58.27         52.26         9.47 o                         
   3   5  15          5.48          9.74         4.18 o                         
   4   5  15         44.64         46.57         9.05 o                         
   5   5  15         14.89         16.72         5.44 o                         
  -5   6  15          9.93         12.73         4.73 o                         
  -4   6  15         14.86         14.01         4.88 o                         
  -3   6  15         20.18         17.40         5.57 o                         
  -2   6  15        106.41        104.99        13.52 o                         
  -1   6  15         41.48         43.24         8.64 o                         
   0   6  15          0.21          0.55         0.48 o                         
   1   6  15         41.56         43.24         8.64 o                         
   2   6  15        106.29        105.01        13.52 o                         
   3   6  15         20.26         17.40         5.57 o                         
   4   6  15         14.86         14.01         4.88 o                         
   5   6  15          9.98         12.73         4.73 o                         
  -3   7  15          2.67          3.35         2.37 o                         
  -2   7  15         19.35         14.56         5.01 o                         
  -1   7  15          5.71          6.20         3.34 o                         
   0   7  15         96.14         84.80        12.13 o                         
   1   7  15          5.69          6.20         3.34 o                         
   2   7  15         19.27         14.56         5.01 o                         
   3   7  15          2.68          3.35         2.37 o                         
   0   0  16         19.66         16.82         5.44 o                         
   0   1  16          0.06          0.63         1.12 o                         
   1   1  16         19.76          9.05         4.04 o                         
  -1   2  16          1.43          2.30         1.95 o                         
   0   2  16          6.66          9.39         4.04 o                         
   1   2  16          1.45          2.30         1.95 o                         
   2   2  16         15.27          8.65         3.90 o                         
  -2   3  16          7.47          6.07         3.20 o                         
  -1   3  16         25.11         25.36         6.69 o                         
   0   3  16          1.64          0.38         0.84 o                         
   1   3  16         25.16         25.36         6.69 o                         
   2   3  16          7.46          6.07         3.20 o                         
   3   3  16          5.35          8.23         3.77 o                         
  -3   4  16         17.20         16.10         5.30 o                         
  -2   4  16        398.10        540.97       126.45 o                         
  -1   4  16        321.90        495.97       127.61 o                         
   0   4  16         53.73         62.21        10.46 o                         
   1   4  16        321.76        334.22        24.10 o                         
   2   4  16        398.78        383.27        25.78 o                         
   3   4  16         17.24         16.10         5.30 o                         
   4   4  16          0.16          0.33         0.70 o                         
  -4   5  16          2.77          2.78         2.24 o                         
  -3   5  16         10.67         10.24         4.18 o                         
  -2   5  16         90.91         91.51        12.69 o                         
  -1   5  16        130.50        132.84        15.19 o                         
   0   5  16         33.20         79.16        26.07 o                         
   1   5  16        130.50        132.84        15.19 o                         
   2   5  16         90.88         91.51        12.69 o                         
   3   5  16         10.68         10.24         4.18 o                         
   4   5  16          2.78          2.78         2.24 o                         
  -3   6  16         16.62         14.26         5.01 o                         
  -2   6  16         12.66         11.93         4.60 o                         
  -1   6  16         35.17         36.43         7.93 o                         
   0   6  16          2.12          4.37         2.79 o                         
   1   6  16         35.11         36.43         7.93 o                         
   2   6  16         12.65         11.93         4.60 o                         
   3   6  16         16.58         14.26         5.01 o                         
   0   1  17          2.67          3.74         2.51 o                         
   1   1  17         12.05         21.91         4.32 o                         
  -1   2  17          6.22          7.12         3.49 o                         
   0   2  17          4.96          2.25         1.95 o                         
   1   2  17          6.25          7.12         3.49 o                         
   2   2  17          2.95          3.99         2.65 o                         
  -2   3  17          1.77          2.47         2.09 o                         
  -1   3  17         68.46         67.24        10.86 o                         
   0   3  17          1.29          1.54         0.13 o                         
   1   3  17         68.47         67.24        10.86 o                         
   2   3  17          1.76          2.47         2.09 o                         
   3   3  17          2.98          2.05         1.95 o                         
  -3   4  17          1.50          0.63         1.12 o                         
  -2   4  17         31.44         33.51         7.66 o                         
  -1   4  17         22.43         15.81         5.30 o                         
   0   4  17          4.79          4.71         2.93 o                         
   1   4  17         22.35         15.81         5.30 o                         
   2   4  17         31.45         33.51         7.66 o                         
   3   4  17          1.52          0.63         1.12 o                         
  -2   5  17         12.30         11.63         4.45 o                         
  -1   5  17          7.42          2.94         2.24 o                         
   0   5  17         10.38          8.59         3.90 o                         
   1   5  17          7.42          2.94         2.24 o                         
   2   5  17         12.38         11.64         4.45 o                         
   0   1  18          9.52          5.31         3.07 o                         
   1   1  18         21.79         21.72         6.13 o                         
  -1   2  18         20.72         19.28         5.85 o                         
   0   2  18         39.78         50.03         9.33 o                         
   1   2  18         20.73         19.28         5.85 o                         
   2   2  18        100.30         90.13        12.53 o                         
  -2   3  18         15.65         16.72         5.44 o                         
  -1   3  18         86.93         83.34        11.98 o                         
   0   3  18          5.40          4.98         2.93 o                         
   1   3  18         87.14         83.34        11.98 o                         
   2   3  18         15.67         16.72         5.44 o                         
                                                                                
